# Supplementary material for: Structure, mechanism, and evolution of the last step in vitamin C biosynthesis
Source: Nat Commun. 2024 May 16;15:4158. doi: 10.1038/s41467-024-48410-1 (PMC11099136; doi:10.1038/s41467-024-48410-1)
Supplement: Supplementary file 6 — Source Data [file 41467_2024_48410_MOESM6_ESM.xlsx]

## Sheet: Fig. 3E
	Oxidative half reaction sGalDHWT				Oxidative half reaction sGalDHA113G
O2	exp 1	exp 2		O2	exp 1	exp 2			Below, analysis of an exemplary trace of absorbance increase at 447 nm is shown.											0.13 Exp 1 (WT)			0.13Exp 2 (WT)			0.31 Exp 1 (WT)			0.31 Exp 2 (WT)			0.62 Exp 1 (WT)			0.62 Exp 2 (WT)			0.91 Exp 1(WT)			0.91 Exp 2 (WT)			0.92 Exp 2 (WT)			0.13 Exp 1 (A113G)
0.013	0.01	0.095		0.013	11.6	9.5
0.31	0.92	0.76		0.31	16.48	17.1														Time (s)	Wavelength (448 nm)		Time (s)	Wavelength (448 nm)		Time (s)	Wavelength (448 nm)		Time (s)	Wavelength (448 nm)		Time (s)	Wavelength (448 nm)		Time (s)	Wavelength (448 nm)		Time (s)	Wavelength (448 nm)		Time (s)	Wavelength (448 nm)		Time (s)	Wavelength (448 nm)		Time (s)	Wavelength (448 nm)
0.62	1.2	1		0.62	29.4	27.95
0.91	1.75	1.66		0.91	55	62														1.25e-05	0.0176878		1.25e-05	0.0141657		1.25e-05	0.00767099		1.25e-05	0.00840264		1.25e-05	0.0146315		1.25e-05	-0.00561661		1.25e-05	0.0146315		1.25e-05	0.0212888		1.25e-05	0.0160964		1.25e-05	0.0379236
																				2.5e-05	0.0178409		2.5e-05	0.0141657		2.5e-05	0.00775407		2.5e-05	0.0084692		2.5e-05	0.014413		2.5e-05	-0.00577705		2.5e-05	0.014413		2.5e-05	0.0215193		2.5e-05	0.0161639		2.5e-05	0.0382074
																				3.75e-05	0.0178154		3.75e-05	0.0144863		3.75e-05	0.00797847		3.75e-05	0.00878559		3.75e-05	0.0146819		3.75e-05	-0.00567277		3.75e-05	0.0146819		3.75e-05	0.0213827		3.75e-05	0.0164086		3.75e-05	0.0381807
																				5e-05	0.0178069		5e-05	0.0146213		5e-05	0.00797016		5e-05	0.0087606		5e-05	0.0147408		5e-05	-0.0056487		5e-05	0.0147408		5e-05	0.0214297		5e-05	0.0165521		5e-05	0.0383272
																				6.25e-05	0.0178111		6.25e-05	0.0147817		6.25e-05	0.00819881		6.25e-05	0.00887721		6.25e-05	0.0149426		6.25e-05	-0.00550027		6.25e-05	0.0149426		6.25e-05	0.0214297		6.25e-05	0.0166619		6.25e-05	0.0383094
																				7.5e-05	0.0178855		7.5e-05	0.0147311		7.5e-05	0.00835688		7.5e-05	0.00888138		7.5e-05	0.015073		7.5e-05	-0.0053478		7.5e-05	0.015073		7.5e-05	0.0215684		7.5e-05	0.0164846		7.5e-05	0.0382872
																				8.75e-05	0.0178877		8.75e-05	0.014824		8.75e-05	0.00841929		8.75e-05	0.00900426		8.75e-05	0.0153318		8.75e-05	-0.00497034		8.75e-05	0.0153318		8.75e-05	0.0216538		8.75e-05	0.0162652		8.75e-05	0.0382739
																				0.0001	0.018027		0.0001	0.0148387		0.0001	0.00830695		0.0001	0.00899802		0.0001	0.0154328		0.0001	-0.00486387		0.0001	0.0154328		0.0001	0.02175		0.0001	0.0160395		0.0001	0.0383183
																				0.0001125	0.018194		0.0001125	0.014881		0.0001125	0.00834856		0.0001125	0.00910218		0.0001125	0.0154749		0.0001125	-0.00467194		0.0001125	0.0154749		0.0001125	0.0219048		0.0001125	0.016049		0.0001125	0.0384381
																				0.000125	0.0183525		0.000125	0.0149929		0.000125	0.0083444		0.000125	0.00910115		0.000125	0.0154623		0.000125	-0.00457846		0.000125	0.0154623		0.000125	0.0220405		0.000125	0.0162188		0.000125	0.0384204
																				0.0001375	0.0183972		0.0001375	0.0149644		0.0001375	0.00833244		0.0001375	0.00910271		0.0001375	0.0155876		0.0001375	-0.00454029		0.0001375	0.0155876		0.0001375	0.0221068		0.0001375	0.0163791		0.0001375	0.0384292
																				0.00015	0.0182685		0.00015	0.0148166		0.00015	0.00825964		0.00015	0.0091673		0.00015	0.0157719		0.00015	-0.00456238		0.00015	0.0157719		0.00015	0.0221111		0.00015	0.0165131		0.00015	0.0384559
																				0.0001625	0.0180461		0.0001625	0.0147332		0.0001625	0.00828772		0.0001625	0.0091048		0.0001625	0.0158941		0.0001625	-0.00459957		0.0001625	0.0158941		0.0001625	0.0220181		0.0001625	0.0165658		0.0001625	0.0384248
																				0.000175	0.0177038		0.000175	0.0147121		0.000175	0.00833476		0.000175	0.0090212		0.000175	0.0160322		0.000175	-0.00463676		0.000175	0.0160322		0.000175	0.0219882		0.000175	0.0166397		0.000175	0.0383848
																				0.0001875	0.0173979		0.0001875	0.0147068		0.0001875	0.00832801		0.0001875	0.00899879		0.0001875	0.0162715		0.0001875	-0.00459357		0.0001875	0.0162715		0.0001875	0.0220951		0.0001875	0.0166102		0.0001875	0.0383982
																				0.0002	0.0171866		0.0002	0.0147385		0.0002	0.00840472		0.0002	0.00896808		0.0002	0.0165099		0.0002	-0.00460162		0.0002	0.0165099		0.0002	0.0220374		0.0002	0.0164993		0.0002	0.0383893
																				0.0002125	0.0171951		0.0002125	0.0147142		0.0002125	0.00847963		0.0002125	0.00895296		0.0002125	0.0166872		0.0002125	-0.00463881		0.0002125	0.0166872		0.0002125	0.0219219		0.0002125	0.0163095		0.0002125	0.0383005
																				0.000225	0.0172906		0.000225	0.0147501		0.000225	0.00839535		0.000225	0.00890794		0.000225	0.016796		0.000225	-0.00461365		0.000225	0.016796		0.000225	0.0218365		0.000225	0.0159373		0.000225	0.0383005
																				0.0002375	0.0174382		0.0002375	0.0148303		0.0002375	0.00834804		0.0002375	0.00884363		0.0002375	0.0168604		0.0002375	-0.00454629		0.0002375	0.0168604		0.0002375	0.0219006		0.0002375	0.0157139		0.0002375	0.038336
																				0.00025	0.0176018		0.00025	0.0148641		0.00025	0.00833088		0.00025	0.00883087		0.00025	0.016909		0.00025	-0.00437739		0.00025	0.016909		0.00025	0.0221143		0.00025	0.015735		0.00025	0.0383671
																				0.0002625	0.0177612		0.0002625	0.0149686		0.0002625	0.00845102		0.0002625	0.00876163		0.0002625	0.0168308		0.0002625	-0.00425873		0.0002625	0.0168308		0.0002625	0.0221303		0.0002625	0.015774		0.0002625	0.0384914
																				0.000275	0.0179781		0.000275	0.0149844		0.000275	0.00854438		0.000275	0.00871193		0.000275	0.0168456		0.000275	-0.00425165		0.000275	0.0168456		0.000275	0.0221763		0.000275	0.0157371		0.000275	0.0386734
																				0.0002875	0.0179908		0.0002875	0.0149485		0.0002875	0.00851888		0.0002875	0.00873197		0.0002875	0.0170252		0.0002875	-0.00433716		0.0002875	0.0170252		0.0002875	0.0221838		0.0002875	0.0157276		0.0002875	0.0387578
																				0.0003	0.0178409		0.0003	0.0149084		0.0003	0.00850328		0.0003	0.00876528		0.0003	0.017189		0.0003	-0.00451616		0.0003	0.017189		0.0003	0.0222875		0.0003	0.0156708		0.0003	0.0387578
																				0.0003125	0.0177644		0.0003125	0.0148936		0.0003125	0.0084336		0.0003125	0.00872833		0.0003125	0.0174088		0.0003125	-0.00467799		0.0003125	0.0174088		0.0003125	0.0225057		0.0003125	0.0153181		0.0003125	0.0386113
																				0.000325	0.017741		0.000325	0.0148282		0.000325	0.00839198		0.000325	0.00863492		0.000325	0.0175019		0.000325	-0.00473325		0.000325	0.0175019		0.000325	0.022587		0.000325	0.01491		0.000325	0.0385358
																				0.0003375	0.0177484		0.0003375	0.0147131		0.0003375	0.00839926		0.0003375	0.0086435		0.0003375	0.0176267		0.0003375	-0.0046659		0.0003375	0.0176267		0.0003375	0.0223784		0.0003375	0.0147155		0.0003375	0.0385935
																				0.00035	0.0177537		0.00035	0.0147195		0.00035	0.00833582		0.00035	0.00858678		0.00035	0.0176849		0.00035	-0.00453927		0.00035	0.0176849		0.00035	0.0220865		0.00035	0.0145595		0.00035	0.0386157
																				0.0003625	0.0178473		0.0003625	0.0148155		0.0003625	0.0083379		0.0003625	0.00849549		0.0003625	0.0178066		0.0003625	-0.00451114		0.0003625	0.0178066		0.0003625	0.0218642		0.0003625	0.0143704		0.0003625	0.0386423
																				0.000375	0.0179844		0.000375	0.0149063		0.000375	0.00843383		0.000375	0.0084531		0.000375	0.017958		0.000375	-0.00442567		0.000375	0.017958		0.000375	0.0216464		0.000375	0.0141537		0.000375	0.0387756
																				0.0003875	0.0182163		0.0003875	0.0148535		0.0003875	0.00850666		0.0003875	0.00843436		0.0003875	0.0180501		0.0003875	-0.00435125		0.0003875	0.0180501		0.0003875	0.0214393		0.0003875	0.013958		0.0003875	0.0387844
																				0.0004	0.0184834		0.0004	0.0148789		0.0004	0.00846844		0.0004	0.00849914		0.0004	0.0182386		0.0004	-0.00434018		0.0004	0.0182386		0.0004	0.0212654		0.0004	0.0138725		0.0004	0.0386868
																				0.0004125	0.0186091		0.0004125	0.014901		0.0004125	0.00851395		0.0004125	0.00860136		0.0004125	0.0182598		0.0004125	-0.00432711		0.0004125	0.0182598		0.0004125	0.0211864		0.0004125	0.013851		0.0004125	0.0385935
																				0.000425	0.0186932		0.000425	0.0149232		0.000425	0.00856545		0.000425	0.00862919		0.000425	0.0182831		0.000425	-0.00436535		0.000425	0.0182831		0.000425	0.0211736		0.000425	0.0138882		0.000425	0.0385491
																				0.0004375	0.0187635		0.0004375	0.0148176		0.0004375	0.00860941		0.0004375	0.00856962		0.0004375	0.0183096		0.0004375	-0.00429189		0.0004375	0.0183096		0.0004375	0.0212184		0.0004375	0.0139386		0.0004375	0.0385713
																				0.00045	0.018837		0.00045	0.014748		0.00045	0.00861982		0.00045	0.00856883		0.00045	0.0182927		0.00045	-0.00428185		0.00045	0.0182927		0.00045	0.0212333		0.00045	0.0138264		0.00045	0.0387134
																				0.0004625	0.0189628		0.0004625	0.0147047		0.0004625	0.00863701		0.0004625	0.00862034		0.0004625	0.0183361		0.0004625	-0.0043573		0.0004625	0.0183361		0.0004625	0.0211032		0.0004625	0.0137792		0.0004625	0.0387756
																				0.000475	0.0189649		0.000475	0.0147026		0.000475	0.00870231		0.000475	0.00867915		0.000475	0.0183562		0.000475	-0.00434121		0.000475	0.0183562		0.000475	0.0209134		0.000475	0.0138306		0.000475	0.0389711
																				0.0004875	0.0190619		0.0004875	0.0147891		0.0004875	0.00875358		0.0004875	0.0087044		0.0004875	0.0184474		0.0004875	-0.0042718		0.0004875	0.0184474		0.0004875	0.0206843		0.0004875	0.0138012		0.0004875	0.0389444
																				0.0005	0.0191856		0.0005	0.0148841		0.0005	0.00880952		0.0005	0.00868435		0.0005	0.0185672		0.0005	-0.00430799		0.0005	0.0185672		0.0005	0.0203989		0.0005	0.0138489		0.0005	0.0389089
																				0.0005125	0.019193		0.0005125	0.0149686		0.0005125	0.00882775		0.0005125	0.00866563		0.0005125	0.0186849		0.0005125	-0.00445985		0.0005125	0.0186849		0.0005125	0.0200317		0.0005125	0.0140167		0.0005125	0.0389044
																				0.000525	0.0192197		0.000525	0.0150964		0.000525	0.00880199		0.000525	0.00872077		0.000525	0.0188578		0.000525	-0.0045031		0.000525	0.0188578		0.000525	0.0196159		0.000525	0.0141191		0.000525	0.0388822
																				0.0005375	0.0191728		0.0005375	0.0152285		0.0005375	0.00874108		0.0005375	0.00870622		0.0005375	0.0190212		0.0005375	-0.00452016		0.0005375	0.0190212		0.0005375	0.0193535		0.0005375	0.0141233		0.0005375	0.0388644
																				0.00055	0.0191653		0.00055	0.0153373		0.00055	0.00872521		0.00055	0.00872756		0.00055	0.019105		0.00055	-0.00456745		0.00055	0.019105		0.00055	0.0193302		0.00055	0.0141243		0.00055	0.0389311
																				0.0005625	0.0194095		0.0005625	0.015406		0.0005625	0.00880979		0.0005625	0.00883037		0.0005625	0.0193684		0.0005625	-0.00460863		0.0005625	0.0193684		0.0005625	0.0194173		0.0005625	0.0141269		0.0005625	0.0389666
																				0.000575	0.0197479		0.000575	0.0153563		0.000575	0.00885169		0.000575	0.00894152		0.000575	0.0196733		0.000575	-0.00462067		0.000575	0.0196733		0.000575	0.0194258		0.000575	0.0141259		0.000575	0.0389133
																				0.0005875	0.0200138		0.0005875	0.0151725		0.0005875	0.00879053		0.0005875	0.00897484		0.0005875	0.0198296		0.0005875	-0.00464685		0.0005875	0.0198296		0.0005875	0.0193025		0.0005875	0.0141122		0.0005875	0.0388422
																				0.0006	0.0200694		0.0006	0.0150193		0.0006	0.00869164		0.0006	0.00888606		0.0006	0.0198828		0.0006	-0.00454931		0.0006	0.0198828		0.0006	0.0191337		0.0006	0.0141815		0.0006	0.0388156
																				0.0006125	0.0200117		0.0006125	0.0150288		0.0006125	0.00857248		0.0006125	0.00887721		0.0006125	0.0200604		0.0006125	-0.0044186		0.0006125	0.0200604		0.0006125	0.0189681		0.0006125	0.0141678		0.0006125	0.0387711
																				0.000625	0.0198269		0.000625	0.0150309		0.000625	0.00853216		0.000625	0.0089954		0.000625	0.0203169		0.000625	-0.00434321		0.000625	0.0203169		0.000625	0.0188939		0.000625	0.0142628		0.000625	0.03882
																				0.0006375	0.0194576		0.0006375	0.014975		0.0006375	0.00855972		0.0006375	0.0091001		0.0006375	0.020548		0.0006375	-0.00430999		0.0006375	0.020548		0.0006375	0.0189734		0.0006375	0.0143558		0.0006375	0.0388378
																				0.00065	0.0190811		0.00065	0.0148398		0.00065	0.00860448		0.00065	0.00914517		0.00065	0.0207259		0.00065	-0.00426575		0.00065	0.0207259		0.00065	0.0189894		0.00065	0.0143883		0.00065	0.0388156
																				0.0006625	0.0188434		0.0006625	0.0148261		0.0006625	0.00859798		0.0006625	0.00928742		0.0006625	0.0207567		0.0006625	-0.00419433		0.0006625	0.0207567		0.0006625	0.0190891		0.0006625	0.0143736		0.0006625	0.0389399
																				0.000675	0.0187017		0.000675	0.0148535		0.000675	0.00853554		0.000675	0.00934032		0.000675	0.0208207		0.000675	-0.00410074		0.000675	0.0208207		0.000675	0.0191794		0.000675	0.0143516		0.000675	0.0390733
																				0.0006875	0.0185388		0.0006875	0.0148831		0.0006875	0.00847963		0.0006875	0.00923192		0.0006875	0.0209945		0.0006875	-0.00408161		0.0006875	0.0209945		0.0006875	0.0192877		0.0006875	0.0143206		0.0006875	0.0391577
																				0.0007	0.0183919		0.0007	0.0149507		0.0007	0.00845933		0.0007	0.0091595		0.0007	0.0211853		0.0007	-0.00404038		0.0007	0.0211853		0.0007	0.0194088		0.0007	0.0143211		0.0007	0.0391577
																				0.0007125	0.0182897		0.0007125	0.0150235		0.0007125	0.00846714		0.0007125	0.00918268		0.0007125	0.0214062		0.0007125	-0.00393973		0.0007125	0.0214062		0.0007125	0.019447		0.0007125	0.0142969		0.0007125	0.0391311
																				0.000725	0.0182237		0.000725	0.0150489		0.000725	0.00856337		0.000725	0.00925146		0.000725	0.0216624		0.000725	-0.00386723		0.000725	0.0216624		0.000725	0.0194428		0.000725	0.0143237		0.000725	0.0391755
																				0.0007375	0.0182291		0.0007375	0.0151017		0.0007375	0.00869347		0.0007375	0.00932677		0.0007375	0.0218194		0.0007375	-0.00378466		0.0007375	0.0218194		0.0007375	0.0194513		0.0007375	0.0143374		0.0007375	0.0391311
																				0.00075	0.0182887		0.00075	0.0150763		0.00075	0.00877022		0.00075	0.00940755		0.00075	0.0219583		0.00075	-0.00372723		0.00075	0.0219583		0.00075	0.0195171		0.00075	0.0144261		0.00075	0.0389178
																				0.0007625	0.0183557		0.0007625	0.0149992		0.0007625	0.00889179		0.0007625	0.00956006		0.0007625	0.0221314		0.0007625	-0.00367687		0.0007625	0.0221314		0.0007625	0.0197148		0.0007625	0.014529		0.0007625	0.0385891
																				0.000775	0.0184142		0.000775	0.014882		0.000775	0.00895687		0.000775	0.00978512		0.000775	0.0223634		0.000775	-0.00373025		0.000775	0.0223634		0.000775	0.0198009		0.000775	0.0146188		0.000775	0.0383715
																				0.0007875	0.018476		0.0007875	0.0147522		0.0007875	0.00890558		0.0007875	0.00988558		0.0007875	0.0226031		0.0007875	-0.00379575		0.0007875	0.0226031		0.0007875	0.0198254		0.0007875	0.0146977		0.0007875	0.0382961
																				0.0008	0.0185431		0.0008	0.0148546		0.0008	0.00874914		0.0008	0.0099234		0.0008	0.0228396		0.0008	-0.00392059		0.0008	0.0228396		0.0008	0.0199243		0.0008	0.0148127		0.0008	0.0382207
																				0.0008125	0.0187039		0.0008125	0.0149148		0.0008125	0.00869788		0.0008125	0.00994716		0.0008125	0.0230303		0.0008125	-0.00390448		0.0008125	0.0230303		0.0008125	0.0199434		0.0008125	0.0148448		0.0008125	0.0382118
																				0.000825	0.0187646		0.000825	0.014975		0.000825	0.00869814		0.000825	0.00993985		0.000825	0.0231878		0.000825	-0.00390951		0.000825	0.0231878		0.000825	0.0198785		0.000825	0.0147759		0.000825	0.0381497
																				0.0008375	0.0187507		0.0008375	0.015088		0.0008375	0.00859848		0.0008375	0.00992629		0.0008375	0.0234214		0.0008375	-0.00385009		0.0008375	0.0234214		0.0008375	0.0198477		0.0008375	0.0146031		0.0008375	0.0381453
																				0.00085	0.0186975		0.00085	0.0149834		0.00085	0.00837247		0.00085	0.00993201		0.00085	0.023593		0.00085	-0.00366578		0.00085	0.023593		0.00085	0.0197626		0.00085	0.0145763		0.00085	0.0381985
																				0.0008625	0.0187379		0.0008625	0.0149602		0.0008625	0.0082144		0.0008625	0.00991376		0.0008625	0.0236584		0.0008625	-0.00355098		0.0008625	0.0236584		0.0008625	0.0196234		0.0008625	0.0145522		0.0008625	0.0381941
																				0.000875	0.0187486		0.000875	0.015071		0.000875	0.00824846		0.000875	0.00991609		0.000875	0.023741		0.000875	-0.00352879		0.000875	0.023741		0.000875	0.0194438		0.000875	0.0145726		0.000875	0.038265
																				0.0008875	0.0186985		0.0008875	0.0151872		0.0008875	0.00835635		0.0008875	0.00989236		0.0008875	0.0238387		0.0008875	-0.0035157		0.0008875	0.0238387		0.0008875	0.019259		0.0008875	0.0145637		0.0008875	0.0384204
																				0.0009	0.0186634		0.0009	0.0151999		0.0009	0.00836651		0.0009	0.00986103		0.0009	0.0239975		0.0009	-0.00352977		0.0009	0.0239975		0.0009	0.0190859		0.0009	0.0145542		0.0009	0.038447
																				0.0009125	0.0185569		0.0009125	0.0151207		0.0009125	0.00842111		0.0009125	0.00982296		0.0009125	0.0242306		0.0009125	-0.00360135		0.0009125	0.0242306		0.0009125	0.0189543		0.0009125	0.0145485		0.0009125	0.038407
																				0.000925	0.0184121		0.000925	0.0150499		0.000925	0.00860318		0.000925	0.00973556		0.000925	0.0244422		0.000925	-0.00359929		0.000925	0.0244422		0.000925	0.01888		0.000925	0.0146041		0.000925	0.0382784
																				0.0009375	0.0183557		0.0009375	0.014977		0.0009375	0.00870152		0.0009375	0.00973035		0.0009375	0.0245196		0.0009375	-0.00352977		0.0009375	0.0245196		0.0009375	0.0188047		0.0009375	0.0147166		0.0009375	0.0382074
																				0.00095	0.0184036		0.00095	0.0149074		0.00095	0.00865678		0.00095	0.00975618		0.00095	0.0245648		0.00095	-0.00347538		0.00095	0.0245648		0.00095	0.0186562		0.00095	0.014808		0.00095	0.038163
																				0.0009625	0.0186549		0.0009625	0.0149317		0.0009625	0.00850407		0.0009625	0.00970636		0.0009625	0.0246088		0.0009625	-0.00345823		0.0009625	0.0246088		0.0009625	0.0186488		0.0009625	0.0148905		0.0009625	0.0384159
																				0.000975	0.0187241		0.000975	0.0150045		0.000975	0.00847052		0.000975	0.00962733		0.000975	0.0247454		0.000975	-0.00339777		0.000975	0.0247454		0.000975	0.018617		0.000975	0.015012		0.000975	0.0386557
																				0.0009875	0.0186187		0.0009875	0.0149813		0.0009875	0.00853997		0.0009875	0.0096534		0.0009875	0.0249035		0.0009875	-0.00323043		0.0009875	0.0249035		0.0009875	0.0184739		0.0009875	0.0150819		0.0009875	0.0387178
																				0.001	0.0186495		0.001	0.0149084		0.001	0.00859304		0.001	0.00971314		0.001	0.0250821		0.001	-0.00305794		0.001	0.0250821		0.001	0.0183742		0.001	0.0151035		0.001	0.0387312
																				0.0010125	0.0187646		0.0010125	0.0149137		0.0010125	0.00865053		0.0010125	0.00963855		0.0010125	0.0252242		0.0010125	-0.00300149		0.0010125	0.0252242		0.0010125	0.0183012		0.0010125	0.0152497		0.0010125	0.0386379
																				0.001025	0.0188786		0.001025	0.014862		0.001025	0.00867992		0.001025	0.00957048		0.001025	0.0253416		0.001025	-0.00290261		0.001025	0.0253416		0.001025	0.0183086		0.001025	0.015387		0.001025	0.0385802
																				0.0010375	0.0190619		0.0010375	0.0148303		0.0010375	0.00871298		0.0010375	0.0095658		0.0010375	0.0253394		0.0010375	-0.00287334		0.0010375	0.0253394		0.0010375	0.0183488		0.0010375	0.0154691		0.0010375	0.0384159
																				0.00105	0.0192176		0.00105	0.0147775		0.00105	0.00859719		0.00105	0.00968235		0.00105	0.0254137		0.00105	-0.00291469		0.00105	0.0254137		0.00105	0.018334		0.00105	0.0153539		0.00105	0.038265
																				0.0010625	0.0193167		0.0010625	0.0147828		0.0010625	0.00849808		0.0010625	0.00980598		0.0010625	0.0256508		0.0010625	-0.00303378		0.0010625	0.0256508		0.0010625	0.0183149		0.0010625	0.015225		0.0010625	0.0382207
																				0.001075	0.0195077		0.001075	0.014844		0.001075	0.00847857		0.001075	0.00988635		0.001075	0.025986		0.001075	-0.00308719		0.001075	0.025986		0.001075	0.0181719		0.001075	0.0150766		0.001075	0.0381807
																				0.0010875	0.0197105		0.0010875	0.014862		0.0010875	0.00842995		0.0010875	0.0099435		0.0010875	0.0262029		0.0010875	-0.00309932		0.0010875	0.0262029		0.0010875	0.0180988		0.0010875	0.0149704		0.0010875	0.0382695
																				0.0011	0.0197746		0.0011	0.0147838		0.0011	0.00838575		0.0011	0.0100108		0.0011	0.0263551		0.0011	-0.00301054		0.0011	0.0263551		0.0011	0.0181475		0.0011	0.0148884		0.0011	0.0382251
																				0.0011125	0.0197009		0.0011125	0.0147659		0.0011125	0.00830619		0.0011125	0.0100646		0.0011125	0.0264036		0.0011125	-0.00297727		0.0011125	0.0264036		0.0011125	0.0181761		0.0011125	0.0146635		0.0011125	0.0382428
																				0.001125	0.0195408		0.001125	0.0147965		0.001125	0.00832307		0.001125	0.0101737		0.001125	0.0264889		0.001125	-0.0028289		0.001125	0.0264889		0.001125	0.0180798		0.001125	0.0144602		0.001125	0.0382517
																				0.0011375	0.0193882		0.0011375	0.0148155		0.0011375	0.00833321		0.0011375	0.0102361		0.0011375	0.0265192		0.0011375	-0.0027219		0.0011375	0.0265192		0.0011375	0.0179527		0.0011375	0.014455		0.0011375	0.0383272
																				0.00115	0.0191056		0.00115	0.0148493		0.00115	0.00832437		0.00115	0.010215		0.00115	0.0265732		0.00115	-0.00275421		0.00115	0.0265732		0.00115	0.017869		0.00115	0.0144781		0.00115	0.0384958
																				0.0011625	0.0190054		0.0011625	0.0148799		0.0011625	0.00835324		0.0011625	0.0102309		0.0011625	0.0266995		0.0011625	-0.00271892		0.0011625	0.0266995		0.0011625	0.0178108		0.0011625	0.0144571		0.0011625	0.0387267
																				0.001175	0.0188434		0.001175	0.0149549		0.001175	0.00839171		0.001175	0.0103612		0.001175	0.0267763		0.001175	-0.0026775		0.001175	0.0267763		0.001175	0.0176235		0.001175	0.0143878		0.001175	0.0388289
																				0.0011875	0.0186868		0.0011875	0.0149623		0.0011875	0.00837012		0.0011875	0.0104678		0.0011875	0.0268346		0.0011875	-0.00268862		0.0011875	0.0268346		0.0011875	0.0174606		0.0011875	0.0144046		0.0011875	0.0388111
																				0.0012	0.0186623		0.0012	0.0149464		0.0012	0.00844062		0.0012	0.0104239		0.0012	0.0269708		0.0012	-0.00281682		0.0012	0.0269708		0.0012	0.01732		0.0012	0.0145343		0.0012	0.0389577
																				0.0012125	0.0186847		0.0012125	0.0148535		0.0012125	0.00857923		0.0012125	0.0103814		0.0012125	0.0271805		0.0012125	-0.00289247		0.0012125	0.0271805		0.0012125	0.0172154		0.0012125	0.0146357		0.0012125	0.0389089
																				0.001225	0.0187156		0.001225	0.0148778		0.001225	0.00857065		0.001225	0.0103738		0.001225	0.0274878		0.001225	-0.00294698		0.001225	0.0274878		0.001225	0.0170833		0.001225	0.014673		0.001225	0.0388333
																				0.0012375	0.0187284		0.0012375	0.014844		0.0012375	0.00847493		0.0012375	0.0102907		0.0012375	0.0277411		0.0012375	-0.00295403		0.0012375	0.0277411		0.0012375	0.0169892		0.0012375	0.0146409		0.0012375	0.0386379
																				0.00125	0.0187518		0.00125	0.0148398		0.00125	0.00846765		0.00125	0.010181		0.00125	0.027935		0.00125	-0.00299743		0.00125	0.027935		0.00125	0.0170769		0.00125	0.0144786		0.00125	0.0383272
																				0.0012625	0.0188328		0.0012625	0.0149		0.0012625	0.0084289		0.0012625	0.0101858		0.0012625	0.0281701		0.0012625	-0.00298838		0.0012625	0.0281701		0.0012625	0.0172989		0.0012625	0.014497		0.0012625	0.038163
																				0.001275	0.0188189		0.001275	0.0149169		0.001275	0.00842708		0.001275	0.0103456		0.001275	0.0283328		0.001275	-0.00290261		0.001275	0.0283328		0.001275	0.0174659		0.001275	0.01455		0.001275	0.0381719
																				0.0012875	0.018673		0.0012875	0.0150024		0.0012875	0.00840681		0.0012875	0.0104404		0.0012875	0.0284889		0.0012875	-0.00269669		0.0012875	0.0284889		0.0012875	0.0176458		0.0012875	0.0145658		0.0012875	0.0382872
																				0.0013	0.0184898		0.0013	0.015126		0.0013	0.00836962		0.0013	0.0104966		0.0013	0.0286745		0.0013	-0.00248157		0.0013	0.0286745		0.0013	0.0177452		0.0013	0.0146987		0.0013	0.0383804
																				0.0013125	0.0184323		0.0013125	0.015182		0.0013125	0.00829656		0.0013125	0.0105311		0.0013125	0.0288199		0.0013125	-0.00237047		0.0013125	0.0288199		0.0013125	0.0177812		0.0013125	0.0148979		0.0013125	0.0385713
																				0.001325	0.0183344		0.001325	0.0151566		0.001325	0.00833321		0.001325	0.010496		0.001325	0.02891		0.001325	-0.00229972		0.001325	0.02891		0.001325	0.0179199		0.001325	0.0150183		0.001325	0.0387267
																				0.0013375	0.0182695		0.0013375	0.0150584		0.0013375	0.00838496		0.0013375	0.0104736		0.0013375	0.0290273		0.0013375	-0.0022492		0.0013375	0.0290273		0.0013375	0.0181073		0.0013375	0.015186		0.0013375	0.0388422
																				0.00135	0.0182472		0.00135	0.0149179		0.00135	0.00844502		0.00135	0.0104435		0.00135	0.029024		0.00135	-0.00223606		0.00135	0.029024		0.00135	0.018245		0.00135	0.0153428		0.00135	0.0388244
																				0.0013625	0.0182493		0.0013625	0.0148219		0.0013625	0.00848612		0.0013625	0.0103691		0.0013625	0.0290609		0.0013625	-0.00222195		0.0013625	0.0290609		0.0013625	0.0183414		0.0013625	0.0154033		0.0013625	0.0387756
																				0.001375	0.0182738		0.001375	0.014786		0.001375	0.00844529		0.001375	0.0103834		0.001375	0.0291957		0.001375	-0.00208548		0.001375	0.0291957		0.001375	0.018369		0.001375	0.0153234		0.001375	0.0387623
																				0.0013875	0.0182408		0.0013875	0.0148398		0.0013875	0.00836469		0.0013875	0.0105039		0.0013875	0.02935		0.0013875	-0.00206724		0.0013875	0.02935		0.0013875	0.018334		0.0013875	0.0152055		0.0013875	0.0388333
																				0.0014	0.0181642		0.0014	0.0149232		0.0014	0.00836234		0.0014	0.0106413		0.0014	0.0294967		0.0014	-0.0020319		0.0014	0.0294967		0.0014	0.0184039		0.0014	0.0150257		0.0014	0.0389311
																				0.0014125	0.0181248		0.0014125	0.0150594		0.0014125	0.00851941		0.0014125	0.0107258		0.0014125	0.0294956		0.0014125	-0.00197325		0.0014125	0.0294956		0.0014125	0.0185089		0.0014125	0.0149363		0.0014125	0.0388555
																				0.001425	0.018178		0.001425	0.0151725		0.001425	0.00864976		0.001425	0.0107538		0.001425	0.0295098		0.001425	-0.00194392		0.001425	0.0295098		0.001425	0.0186647		0.001425	0.0148154		0.001425	0.0386956
																				0.0014375	0.0182472		0.0014375	0.0151186		0.0014375	0.00866405		0.0014375	0.0107478		0.0014375	0.0295902		0.0014375	-0.00202581		0.0014375	0.0295902		0.0014375	0.0188387		0.0014375	0.0146372		0.0014375	0.0385846
																				0.00145	0.0183174		0.00145	0.015108		0.00145	0.00869761		0.00145	0.0107007		0.00145	0.0297664		0.00145	-0.00205921		0.00145	0.0297664		0.00145	0.0189172		0.00145	0.0144954		0.00145	0.0385358
																				0.0014625	0.0183408		0.0014625	0.0151418		0.0014625	0.00867369		0.0014625	0.0105907		0.0014625	0.0298883		0.0014625	-0.00205112		0.0014625	0.0298883		0.0014625	0.0189607		0.0014625	0.0144608		0.0014625	0.038447
																				0.001475	0.0183163		0.001475	0.0151672		0.001475	0.00854412		0.001475	0.0104657		0.001475	0.0300298		0.001475	-0.00207028		0.001475	0.0300298		0.001475	0.0189214		0.001475	0.0144797		0.001475	0.038305
																				0.0014875	0.0182237		0.0014875	0.0151883		0.0014875	0.00849679		0.0014875	0.0103404		0.0014875	0.0302258		0.0014875	-0.00208445		0.0014875	0.0302258		0.0014875	0.0188875		0.0014875	0.0143306		0.0014875	0.0381408
																				0.0015	0.0180206		0.0015	0.0152348		0.0015	0.00863909		0.0015	0.0103174		0.0015	0.0302857		0.0015	-0.00201772		0.0015	0.0302857		0.0015	0.0189013		0.0015	0.0140839		0.0015	0.0381453
																				0.0015125	0.0178834		0.0015125	0.0153193		0.0015125	0.00883087		0.0015125	0.0102581		0.0015125	0.030253		0.0015125	-0.00200355		0.0015125	0.030253		0.0015125	0.0189809		0.0015125	0.0137267		0.0015125	0.0382606
																				0.001525	0.0179727		0.001525	0.0153183		0.001525	0.00901287		0.001525	0.0103095		0.001525	0.0302465		0.001525	-0.00191558		0.001525	0.0302465		0.001525	0.0190085		0.001525	0.0134799		0.001525	0.0383094
																				0.0015375	0.0181535		0.0015375	0.015331		0.0015375	0.00913684		0.0015375	0.010379		0.0015375	0.0302835		0.0015375	-0.00184985		0.0015375	0.0302835		0.0015375	0.0189872		0.0015375	0.0133091		0.0015375	0.0382296
																				0.00155	0.0182833		0.00155	0.0153806		0.00155	0.00918451		0.00155	0.0104548		0.00155	0.0303554		0.00155	-0.00178912		0.00155	0.0303554		0.00155	0.0190106		0.00155	0.0131698		0.00155	0.038092
																				0.0015625	0.0184079		0.0015625	0.0152824		0.0015625	0.00925564		0.0015625	0.0105198		0.0015625	0.0303968		0.0015625	-0.00181645		0.0015625	0.0303968		0.0015625	0.018966		0.0015625	0.0130944		0.0015625	0.0380166
																				0.001575	0.0185388		0.001575	0.0151746		0.001575	0.00931971		0.001575	0.0105509		0.001575	0.030581		0.001575	-0.00190145		0.001575	0.030581		0.001575	0.0189193		0.001575	0.0129945		0.001575	0.0379989
																				0.0015875	0.0186985		0.0015875	0.0151386		0.0015875	0.00933458		0.0015875	0.0104566		0.0015875	0.0307565		0.0015875	-0.00186702		0.0015875	0.0307565		0.0015875	0.0189161		0.0015875	0.0129725		0.0015875	0.0379945
																				0.0016	0.0188647		0.0016	0.0151218		0.0016	0.00928271		0.0016	0.0103197		0.0016	0.0307587		0.0016	-0.00178309		0.0016	0.0307587		0.0016	0.0189257		0.0016	0.01295		0.0016	0.0380033
																				0.0016125	0.0189318		0.0016125	0.0150974		0.0016125	0.00925537		0.0016125	0.0102839		0.0016125	0.0308776		0.0016125	-0.00177396		0.0016125	0.0308776		0.0016125	0.0188907		0.0016125	0.0128637		0.0016125	0.0379856
																				0.001625	0.0189372		0.001625	0.0151397		0.001625	0.00912251		0.001625	0.0102244		0.001625	0.030991		0.001625	-0.00181748		0.001625	0.030991		0.001625	0.0188599		0.001625	0.0128019		0.001625	0.0381053
																				0.0016375	0.0189105		0.0016375	0.0150552		0.0016375	0.00909462		0.0016375	0.0101267		0.0016375	0.0310052		0.0016375	-0.00177092		0.0016375	0.0310052		0.0016375	0.0189066		0.0016375	0.0128223		0.0016375	0.0383405
																				0.00165	0.0187475		0.00165	0.0150035		0.00165	0.00910636		0.00165	0.0100701		0.00165	0.0310183		0.00165	-0.00178005		0.00165	0.0310183		0.00165	0.018949		0.00165	0.012917		0.00165	0.038518
																				0.0016625	0.018607		0.0016625	0.0149781		0.0016625	0.00911937		0.0016625	0.0102186		0.0016625	0.0310925		0.0016625	-0.00183769		0.0016625	0.0310925		0.0016625	0.0189575		0.0016625	0.0129401		0.0016625	0.0384825
																				0.001675	0.0186027		0.001675	0.0150109		0.001675	0.00919181		0.001675	0.0104242		0.001675	0.0312453		0.001675	-0.00182454		0.001675	0.0312453		0.001675	0.018949		0.001675	0.0130698		0.001675	0.0383937
																				0.0016875	0.0186346		0.0016875	0.0151788		0.0016875	0.00922306		0.0016875	0.0105292		0.0016875	0.0315292		0.0016875	-0.00193176		0.0016875	0.0315292		0.0016875	0.0189108		0.0016875	0.0132081		0.0016875	0.0383893
																				0.0017	0.0186708		0.0017	0.0152792		0.0017	0.0091733		0.0017	0.0105554		0.0017	0.0317401		0.0017	-0.00206724		0.0017	0.0317401		0.0017	0.0189787		0.0017	0.0132348		0.0017	0.0384647
																				0.0017125	0.0187156		0.0017125	0.0153828		0.0017125	0.00915455		0.0017125	0.0105569		0.0017125	0.0318395		0.0017125	-0.00222396		0.0017125	0.0318395		0.0017125	0.0191698		0.0017125	0.0130976		0.0017125	0.038447
																				0.001725	0.0187997		0.001725	0.0153806		0.001725	0.00923139		0.001725	0.0105402		0.001725	0.0318199		0.001725	-0.00226537		0.001725	0.0318199		0.001725	0.0191188		0.001725	0.0129238		0.001725	0.0383227
																				0.0017375	0.0188168		0.0017375	0.015258		0.0017375	0.0092486		0.0017375	0.0105595		0.0017375	0.0318221		0.0017375	-0.002137		0.0017375	0.0318221		0.0017375	0.0189702		0.0017375	0.0126654		0.0017375	0.0381763
																				0.00175	0.0188008		0.00175	0.0152285		0.00175	0.0092142		0.00175	0.010707		0.00175	0.0319161		0.00175	-0.00203391		0.00175	0.0319161		0.00175	0.01888		0.00175	0.0124934		0.00175	0.0380344
																				0.0017625	0.0188733		0.0017625	0.0152876		0.0017625	0.00911807		0.0017625	0.0107896		0.0017625	0.0320112		0.0017625	-0.00191052		0.0017625	0.0320112		0.0017625	0.0188504		0.0017625	0.0124772		0.0017625	0.0381231
																				0.001775	0.018999		0.001775	0.0154504		0.001775	0.00908395		0.001775	0.0108184		0.001775	0.0320724		0.001775	-0.00190851		0.001775	0.0320724		0.001775	0.0188875		0.001775	0.0124192		0.001775	0.0382207
																				0.0017875	0.0190736		0.0017875	0.0154356		0.0017875	0.00902876		0.0017875	0.0108278		0.0017875	0.0321391		0.0017875	-0.0018266		0.0017875	0.0321391		0.0017875	0.0188673		0.0017875	0.0124547		0.0017875	0.0382828
																				0.0018	0.0191664		0.0018	0.0155012		0.0018	0.00898473		0.0018	0.010878		0.0018	0.0322223		0.0018	-0.00169708		0.0018	0.0322223		0.0018	0.0189459		0.0018	0.0124563		0.0018	0.0384292
																				0.0018125	0.0191578		0.0018125	0.0155921		0.0018125	0.00901808		0.0018125	0.0109732		0.0018125	0.032335		0.0018125	-0.0015574		0.0018125	0.032335		0.0018125	0.0190849		0.0018125	0.0123716		0.0018125	0.0386423
																				0.001825	0.0191216		0.001825	0.0157084		0.001825	0.00909489		0.001825	0.0109931		0.001825	0.0323514		0.001825	-0.00150576		0.001825	0.0323514		0.001825	0.0192101		0.001825	0.0123031		0.001825	0.03874
																				0.0018375	0.0190822		0.0018375	0.0157867		0.0018375	0.00922568		0.0018375	0.0110163		0.0018375	0.0324269		0.0018375	-0.00148858		0.0018375	0.0324269		0.0018375	0.0193333		0.0018375	0.0122786		0.0018375	0.0387534
																				0.00185	0.019176		0.00185	0.0157179		0.00185	0.00930199		0.00185	0.0110415		0.00185	0.0324412		0.00185	-0.0014521		0.00185	0.0324412		0.00185	0.0193971		0.00185	0.0123523		0.00185	0.0388156
																				0.0018625	0.019401		0.0018625	0.0156873		0.0018625	0.00935359		0.0018625	0.0108981		0.0018625	0.0325277		0.0018625	-0.00143187		0.0018625	0.0325277		0.0018625	0.0194767		0.0018625	0.012484		0.0018625	0.0388022
																				0.001875	0.0194928		0.001875	0.0155984		0.001875	0.00931815		0.001875	0.0109253		0.001875	0.032532		0.001875	-0.00150576		0.001875	0.032532		0.001875	0.0195819		0.001875	0.0124312		0.001875	0.0388111
																				0.0018875	0.019529		0.0018875	0.0156185		0.0018875	0.00920196		0.0018875	0.0110001		0.0018875	0.0324915		0.0018875	-0.00154425		0.0018875	0.0324915		0.0018875	0.0198083		0.0018875	0.0123883		0.0018875	0.0387489
																				0.0019	0.0196016		0.0019	0.0156799		0.0019	0.00912225		0.0019	0.0109988		0.0019	0.0325156		0.0019	-0.00164447		0.0019	0.0325156		0.0019	0.0198605		0.0019	0.0123256		0.0019	0.0386024
																				0.0019125	0.0197415		0.0019125	0.0156365		0.0019125	0.00914023		0.0019125	0.0110456		0.0019125	0.0326076		0.0019125	-0.00176489		0.0019125	0.0326076		0.0019125	0.0198998		0.0019125	0.0123089		0.0019125	0.0385136
																				0.001925	0.0199519		0.001925	0.0154853		0.001925	0.00918112		0.001925	0.0110451		0.001925	0.0327094		0.001925	-0.00173854		0.001925	0.0327094		0.001925	0.0199275		0.001925	0.0121976		0.001925	0.0384514
																				0.0019375	0.0201869		0.0019375	0.015387		0.0019375	0.0091264		0.0019375	0.0110119		0.0019375	0.0327237		0.0019375	-0.00179624		0.0019375	0.0327237		0.0019375	0.0199051		0.0019375	0.0121574		0.0019375	0.0383893
																				0.00195	0.020297		0.00195	0.0153278		0.00195	0.00909386		0.00195	0.0109771		0.00195	0.0327149		0.00195	-0.00180531		0.00195	0.0327149		0.00195	0.0198307		0.00195	0.0121182		0.00195	0.0383937
																				0.0019625	0.0203409		0.0019625	0.0153384		0.0019625	0.00918684		0.0019625	0.011002		0.0019625	0.0328595		0.0019625	-0.00170213		0.0019625	0.0328595		0.0019625	0.0197765		0.0019625	0.0120414		0.0019625	0.0384159
																				0.001975	0.0203922		0.001975	0.0154726		0.001975	0.00919805		0.001975	0.0110506		0.001975	0.032933		0.001975	-0.00168594		0.001975	0.032933		0.001975	0.019685		0.001975	0.0119657		0.001975	0.0384204
																				0.0019875	0.0204863		0.0019875	0.015608		0.0019875	0.00914255		0.0019875	0.0109847		0.0019875	0.0328354		0.0019875	-0.00175272		0.0019875	0.0328354		0.0019875	0.019667		0.0019875	0.011924		0.0019875	0.0384781
																				0.002	0.0207377		0.002	0.0156926		0.002	0.00911937		0.002	0.0109041		0.002	0.0328234		0.002	-0.0018215		0.002	0.0328234		0.002	0.0196787		0.002	0.0119381		0.002	0.0385003
																				0.0020125	0.0209143		0.0020125	0.0157179		0.0020125	0.00902899		0.0020125	0.0109146		0.0020125	0.0327763		0.0020125	-0.00188929		0.0020125	0.0327763		0.0020125	0.019668		0.0020125	0.0121522		0.0020125	0.0385446
																				0.002025	0.0209657		0.002025	0.0155932		0.002025	0.00895402		0.002025	0.0108947		0.002025	0.0327401		0.002025	-0.00188424		0.002025	0.0327401		0.002025	0.0196903		0.002025	0.0121762		0.002025	0.0385358
																				0.0020375	0.0210449		0.0020375	0.0153394		0.0020375	0.00891573		0.0020375	0.0109081		0.0020375	0.0327357		0.0020375	-0.00181645		0.0020375	0.0327357		0.0020375	0.0197829		0.0020375	0.0120848		0.0020375	0.0384869
																				0.00205	0.0211338		0.00205	0.0151619		0.00205	0.00893032		0.00205	0.0109331		0.00205	0.0328343		0.00205	-0.00167078		0.00205	0.0328343		0.00205	0.0199572		0.00205	0.0120169		0.00205	0.038407
																				0.0020625	0.021287		0.0020625	0.0150806		0.0020625	0.00895558		0.0020625	0.0109214		0.0020625	0.0329834		0.0020625	-0.00160801		0.0020625	0.0329834		0.0020625	0.0200679		0.0020625	0.0120033		0.0020625	0.0383671
																				0.002075	0.0214317		0.002075	0.0150267		0.002075	0.00893449		0.002075	0.0109821		0.002075	0.0330952		0.002075	-0.00158474		0.002075	0.0330952		0.002075	0.0201817		0.002075	0.0120696		0.002075	0.038305
																				0.0020875	0.0216354		0.0020875	0.0150436		0.0020875	0.00896155		0.0020875	0.0109868		0.0020875	0.0331006		0.0020875	-0.00162322		0.0020875	0.0331006		0.0020875	0.0202967		0.0020875	0.0122436		0.0020875	0.0382917
																				0.0021	0.0219507		0.0021	0.0151598		0.0021	0.00900634		0.0021	0.0110022		0.0021	0.0330447		0.0021	-0.00174766		0.0021	0.0330447		0.0021	0.0203201		0.0021	0.0122937		0.0021	0.0382562
																				0.0021125	0.0221912		0.0021125	0.0152496		0.0021125	0.00908212		0.0021125	0.0110352		0.0021125	0.0331357		0.0021125	-0.00180634		0.0021125	0.0331357		0.0021125	0.0203872		0.0021125	0.0121987		0.0021125	0.0382251
																				0.002125	0.0223791		0.002125	0.0152158		0.002125	0.00918736		0.002125	0.011031		0.002125	0.0330765		0.002125	-0.00189233		0.002125	0.0330765		0.002125	0.02045		0.002125	0.012136		0.002125	0.0382118
																				0.0021375	0.0225059		0.0021375	0.015164		0.0021375	0.00914646		0.0021375	0.0110695		0.0021375	0.0330776		0.0021375	-0.00200154		0.0021375	0.0330776		0.0021375	0.0203957		0.0021375	0.0121067		0.0021375	0.038234
																				0.00215	0.0226789		0.00215	0.0151756		0.00215	0.0090264		0.00215	0.0111351		0.00215	0.0331522		0.00215	-0.00204504		0.00215	0.0331522		0.00215	0.0203201		0.00215	0.0121433		0.00215	0.0382029
																				0.0021625	0.0228778		0.0021625	0.0152031		0.0021625	0.00898943		0.0021625	0.0111467		0.0021625	0.0331478		0.0021625	-0.00200963		0.0021625	0.0331478		0.0021625	0.0202935		0.0021625	0.0122697		0.0021625	0.0383405
																				0.002175	0.0229822		0.002175	0.0152876		0.002175	0.00896937		0.002175	0.0111265		0.002175	0.0331598		0.002175	-0.00204905		0.002175	0.0331598		0.002175	0.0202136		0.002175	0.012334		0.002175	0.0383582
																				0.0021875	0.023122		0.0021875	0.0153563		0.0021875	0.00886342		0.0021875	0.011132		0.0021875	0.0332421		0.0021875	-0.00201876		0.0021875	0.0332421		0.0021875	0.0201253		0.0021875	0.0122744		0.0021875	0.0382562
																				0.0022	0.0232996		0.0022	0.015369		0.0022	0.00876945		0.0022	0.0111393		0.0022	0.0332805		0.0022	-0.00196614		0.0022	0.0332805		0.0022	0.020086		0.0022	0.0121903		0.0022	0.0382917
																				0.0022125	0.0234945		0.0022125	0.0152031		0.0022125	0.00884154		0.0022125	0.011154		0.0022125	0.0332673		0.0022125	-0.00192166		0.0022125	0.0332673		0.0022125	0.019986		0.0022125	0.0121741		0.0022125	0.038407
																				0.002225	0.0236959		0.002225	0.0151196		0.002225	0.00903058		0.002225	0.0110323		0.002225	0.0332607		0.002225	-0.00188119		0.002225	0.0332607		0.002225	0.0198403		0.002225	0.0121245		0.002225	0.0383449
																				0.0022375	0.023822		0.0022375	0.0150605		0.0022375	0.00925405		0.0022375	0.0109227		0.0022375	0.033252		0.0022375	-0.00182356		0.0022375	0.033252		0.0022375	0.0197924		0.0022375	0.0120634		0.0022375	0.0382384
																				0.00225	0.0239804		0.00225	0.0150193		0.00225	0.00929861		0.00225	0.0108879		0.00225	0.0333079		0.00225	-0.00170316		0.00225	0.0333079		0.00225	0.0198211		0.00225	0.0120388		0.00225	0.0381453
																				0.0022625	0.0240376		0.0022625	0.014977		0.0022625	0.00924963		0.0022625	0.0108652		0.0022625	0.0333715		0.0022625	-0.00174261		0.0022625	0.0333715		0.0022625	0.0197318		0.0022625	0.0121166		0.0022625	0.0380743
																				0.002275	0.023988		0.002275	0.0148936		0.002275	0.00921002		0.002275	0.0108353		0.002275	0.0332684		0.002275	-0.00191254		0.002275	0.0332684		0.002275	0.0196829		0.002275	0.012114		0.002275	0.0381098
																				0.0022875	0.023919		0.0022875	0.0149728		0.0022875	0.00910036		0.0022875	0.0108424		0.0022875	0.0332322		0.0022875	-0.00212083		0.0022875	0.0332322		0.0022875	0.0196393		0.0022875	0.011996		0.0022875	0.0381187
																				0.0023	0.0238468		0.0023	0.0150415		0.0023	0.00893214		0.0023	0.0108657		0.0023	0.0334165		0.0023	-0.00214509		0.0023	0.0334165		0.0023	0.0196627		0.0023	0.0119814		0.0023	0.0380654
																				0.0023125	0.0238123		0.0023125	0.0150573		0.0023125	0.00880667		0.0023125	0.0108126		0.0023125	0.0334823		0.0023125	-0.00208244		0.0023125	0.0334823		0.0023125	0.0195766		0.0023125	0.0120091		0.0023125	0.0380566
																				0.002325	0.0236981		0.002325	0.0150679		0.002325	0.00884051		0.002325	0.0107519		0.002325	0.0334033		0.002325	-0.00212995		0.002325	0.0334033		0.002325	0.0194693		0.002325	0.0120158		0.002325	0.0378349
																				0.0023375	0.0236011		0.0023375	0.0150277		0.0023375	0.00892955		0.0023375	0.0107143		0.0023375	0.033286		0.0023375	-0.00226537		0.0023375	0.033286		0.0023375	0.0194045		0.0023375	0.0119939		0.0023375	0.0377684
																				0.00235	0.0235796		0.00235	0.0150299		0.00235	0.00898734		0.00235	0.0106364		0.00235	0.0332377		0.00235	-0.00231084		0.00235	0.0332377		0.00235	0.019379		0.00235	0.0120232		0.00235	0.0377108
																				0.0023625	0.0235279		0.0023625	0.0150943		0.0023625	0.00897796		0.0023625	0.0105619		0.0023625	0.033252		0.0023625	-0.00229369		0.0023625	0.033252		0.0023625	0.0192696		0.0023625	0.0120164		0.0023625	0.0377108
																				0.002375	0.0234536		0.002375	0.0151693		0.002375	0.00891391		0.002375	0.0105169		0.002375	0.0333101		0.002375	-0.00220274		0.002375	0.0333101		0.002375	0.0192123		0.002375	0.012032		0.002375	0.0377152
																				0.0023875	0.0234632		0.0023875	0.0151883		0.0023875	0.00886965		0.0023875	0.0105026		0.0023875	0.0333726		0.0023875	-0.00222901		0.0023875	0.0333726		0.0023875	0.0191475		0.0023875	0.0121166		0.0023875	0.0377551
																				0.0024	0.0234719		0.0024	0.0150869		0.0024	0.00892094		0.0024	0.0106165		0.0024	0.0333726		0.0024	-0.00222195		0.0024	0.0333726		0.0024	0.0190275		0.0024	0.0122096		0.0024	0.0377507
																				0.0024125	0.0234213		0.0024125	0.0149855		0.0024125	0.00893032		0.0024125	0.0107773		0.0024125	0.033388		0.0024125	-0.00220578		0.0024125	0.033388		0.0024125	0.019036		0.0024125	0.0121558		0.0024125	0.0377684
																				0.002425	0.023376		0.002425	0.0149422		0.002425	0.00880744		0.002425	0.010834		0.002425	0.0333693		0.002425	-0.00218857		0.002425	0.0333693		0.002425	0.0190785		0.002425	0.0120837		0.002425	0.0376754
																				0.0024375	0.0233448		0.0024375	0.0149337		0.0024375	0.00870466		0.0024375	0.0108367		0.0024375	0.0332772		0.0024375	-0.00220979		0.0024375	0.0332772		0.0024375	0.0190859		0.0024375	0.0121067		0.0024375	0.0375513
																				0.00245	0.0233782		0.00245	0.0150288		0.00245	0.00875617		0.00245	0.0108338		0.00245	0.033139		0.00245	-0.00226032		0.00245	0.033139		0.00245	0.0190414		0.00245	0.0120999		0.00245	0.0375602
																				0.0024625	0.023333		0.0024625	0.0150732		0.0024625	0.00877701		0.0024625	0.0108411		0.0024625	0.0331105		0.0024625	-0.00233716		0.0024625	0.0331105		0.0024625	0.0190796		0.0024625	0.0121684		0.0024625	0.0377374
																				0.002475	0.0232856		0.002475	0.0151027		0.002475	0.00877518		0.002475	0.0109109		0.002475	0.0331949		0.002475	-0.00239169		0.002475	0.0331949		0.002475	0.0190891		0.002475	0.0122107		0.002475	0.0378615
																				0.0024875	0.0232264		0.0024875	0.0151355		0.0024875	0.0088072		0.0024875	0.0109054		0.0024875	0.0333649		0.0024875	-0.00230276		0.0024875	0.0333649		0.0024875	0.0190414		0.0024875	0.0121501		0.0024875	0.0378438
																				0.0025	0.0230478		0.0025	0.015163		0.0025	0.00878271		0.0025	0.0108497		0.0025	0.0335383		0.0025	-0.00225831		0.0025	0.0335383		0.0025	0.0190552		0.0025	0.0121767		0.0025	0.0378305
																				0.0025125	0.022908		0.0025125	0.0152327		0.0025125	0.00878844		0.0025125	0.0106811		0.0025125	0.0336788		0.0025125	-0.00221283		0.0025125	0.0336788		0.0025125	0.0191188		0.0025125	0.0122242		0.0025125	0.037928
																				0.002525	0.0227649		0.002525	0.015164		0.002525	0.00875775		0.002525	0.0105953		0.002525	0.0337414		0.002525	-0.00213907		0.002525	0.0337414		0.002525	0.0190976		0.002525	0.0122237		0.002525	0.0380122
																				0.0025375	0.0226574		0.0025375	0.0151186		0.0025375	0.00864844		0.0025375	0.01064		0.0025375	0.0337864		0.0025375	-0.00216333		0.0025375	0.0337864		0.0025375	0.0190764		0.0025375	0.0120968		0.0025375	0.0380166
																				0.00255	0.0225661		0.00255	0.0150172		0.00255	0.00855011		0.00255	0.0106233		0.00255	0.0337447		0.00255	-0.00216029		0.00255	0.0337447		0.00255	0.0191411		0.00255	0.0120665		0.00255	0.0379856
																				0.0025625	0.0225607		0.0025625	0.0150193		0.0025625	0.00860421		0.0025625	0.01069		0.0025625	0.0335207		0.0025625	-0.00214916		0.0025625	0.0335207		0.0025625	0.0191836		0.0025625	0.0120566		0.0025625	0.0379501
																				0.002575	0.0225951		0.002575	0.0150457		0.002575	0.0086932		0.002575	0.0108594		0.002575	0.0334176		0.002575	-0.00210769		0.002575	0.0334176		0.002575	0.0191613		0.002575	0.0120054		0.002575	0.0379103
																				0.0025875	0.0225693		0.0025875	0.0150911		0.0025875	0.00865391		0.0025875	0.0110038		0.0025875	0.0334461		0.0025875	-0.00206724		0.0025875	0.0334461		0.0025875	0.0191337		0.0025875	0.0121271		0.0025875	0.0378792
																				0.0026	0.0225801		0.0026	0.0150637		0.0026	0.00863154		0.0026	0.0110033		0.0026	0.0334132		0.0026	-0.00207332		0.0026	0.0334132		0.0026	0.0191316		0.0026	0.0122316		0.0026	0.0379501
																				0.0026125	0.022622		0.0026125	0.0150109		0.0026125	0.00864115		0.0026125	0.0109431		0.0026125	0.0333232		0.0026125	-0.0020541		0.0026125	0.0333232		0.0026125	0.0191411		0.0026125	0.0122817		0.0026125	0.0380166
																				0.002625	0.0226574		0.002625	0.0149507		0.002625	0.00864923		0.002625	0.0108796		0.002625	0.0332761		0.002625	-0.00193583		0.002625	0.0332761		0.002625	0.0190923		0.002625	0.0123282		0.002625	0.0379812
																				0.0026375	0.0226832		0.0026375	0.0148704		0.0026375	0.00871507		0.0026375	0.0108126		0.0026375	0.033275		0.0026375	-0.00197423		0.0026375	0.033275		0.0026375	0.0189235		0.0026375	0.0122963		0.0026375	0.0378438
																				0.00265	0.0226058		0.00265	0.0149158		0.00265	0.00874967		0.00265	0.0108437		0.00265	0.0332344		0.00265	-0.00198639		0.00265	0.0332344		0.00265	0.0188334		0.00265	0.012231		0.00265	0.0378438
																				0.0026625	0.0226478		0.0026625	0.0149623		0.0026625	0.00872833		0.0026625	0.0108997		0.0026625	0.0332509		0.0026625	-0.00192975		0.0026625	0.0332509		0.0026625	0.0188854		0.0026625	0.0122002		0.0026625	0.0377728
																				0.002675	0.0227198		0.002675	0.0149105		0.002675	0.00868747		0.002675	0.0109146		0.002675	0.0332158		0.002675	-0.00192975		0.002675	0.0332158		0.002675	0.0189798		0.002675	0.0122295		0.002675	0.0377861
																				0.0026875	0.0226811		0.0026875	0.014958		0.0026875	0.00858731		0.0026875	0.010844		0.0026875	0.0331873		0.0026875	-0.00197629		0.0026875	0.0331873		0.0026875	0.0190222		0.0026875	0.0123376		0.0026875	0.0377507
																				0.0027	0.0226144		0.0027	0.0149538		0.0027	0.00857873		0.0027	0.0107966		0.0027	0.0331303		0.0027	-0.00201772		0.0027	0.0331303		0.0027	0.0190201		0.0027	0.0124265		0.0027	0.037795
																				0.0027125	0.0225252		0.0027125	0.0149158		0.0027125	0.00859719		0.0027125	0.0110059		0.0027125	0.0330645		0.0027125	-0.00193681		0.0027125	0.0330645		0.0027125	0.0190467		0.0027125	0.0125436		0.0027125	0.0376665
																				0.002725	0.0225134		0.002725	0.0149961		0.002725	0.00862763		0.002725	0.0111291		0.002725	0.0329669		0.002725	-0.00191759		0.002725	0.0329669		0.002725	0.0190923		0.002725	0.0126801		0.002725	0.0375956
																				0.0027375	0.0226123		0.0027375	0.0149306		0.0027375	0.00872521		0.0027375	0.0110504		0.0027375	0.0328332		0.0027375	-0.00201468		0.0027375	0.0328332		0.0027375	0.0190605		0.0027375	0.0128317		0.0027375	0.0375602
																				0.00275	0.0226693		0.00275	0.0148419		0.00275	0.00880355		0.00275	0.0109606		0.00275	0.0326842		0.00275	-0.00195604		0.00275	0.0326842		0.00275	0.0190254		0.00275	0.0128825		0.00275	0.0375867
																				0.0027625	0.0226101		0.0027625	0.0148862		0.0027625	0.00883945		0.0027625	0.0108889		0.0027625	0.0327237		0.0027625	-0.00182959		0.0027625	0.0327237		0.0027625	0.018914		0.0027625	0.0129447		0.0027625	0.0376754
																				0.002775	0.0225639		0.002775	0.0151281		0.002775	0.0087096		0.002775	0.0107271		0.002775	0.0328694		0.002775	-0.00184578		0.002775	0.0328694		0.002775	0.018914		0.002775	0.0130138		0.002775	0.0377418
																				0.0027875	0.0225478		0.0027875	0.0152549		0.0027875	0.00852176		0.0027875	0.0105839		0.0027875	0.0329231		0.0027875	-0.00192975		0.0027875	0.0329231		0.0027875	0.0189437		0.0027875	0.0131714		0.0027875	0.0378127
																				0.0028	0.0227069		0.0028	0.0153204		0.0028	0.00851109		0.0028	0.0104966		0.0028	0.032854		0.0028	-0.00200154		0.0028	0.032854		0.0028	0.0189501		0.0028	0.013262		0.0028	0.0377817
																				0.0028125	0.0228456		0.0028125	0.0153648		0.0028125	0.00863386		0.0028125	0.0105282		0.0028125	0.0328036		0.0028125	-0.00205714		0.0028125	0.0328036		0.0028125	0.0189533		0.0028125	0.0133154		0.0028125	0.0377861
																				0.002825	0.0228714		0.002825	0.0153479		0.002825	0.00875411		0.002825	0.0105222		0.002825	0.0327423		0.002825	-0.00205112		0.002825	0.0327423		0.002825	0.0189894		0.002825	0.0134076		0.002825	0.0377152
																				0.0028375	0.0229144		0.0028375	0.0153584		0.0028375	0.00879391		0.0028375	0.0105039		0.0028375	0.0326163		0.0028375	-0.00202983		0.0028375	0.0326163		0.0028375	0.0189851		0.0028375	0.0134836		0.0028375	0.037631
																				0.00285	0.0229359		0.00285	0.0153289		0.00285	0.00880667		0.00285	0.0105439		0.00285	0.0326043		0.00285	-0.001953		0.00285	0.0326043		0.00285	0.0190212		0.00285	0.0136146		0.00285	0.0376399
																				0.0028625	0.0229004		0.0028625	0.0153341		0.0028625	0.00882696		0.0028625	0.010536		0.0028625	0.0326908		0.0028625	-0.00194898		0.0028625	0.0326908		0.0028625	0.0191411		0.0028625	0.0136397		0.0028625	0.0376621
																				0.002875	0.0229789		0.002875	0.0153151		0.002875	0.00882984		0.002875	0.0105007		0.002875	0.0327204		0.002875	-0.00195805		0.002875	0.0327204		0.002875	0.0192016		0.002875	0.0135527		0.002875	0.0378039
																				0.0028875	0.0231941		0.0028875	0.0153267		0.0028875	0.00887018		0.0028875	0.0105927		0.0028875	0.0327335		0.0028875	-0.00195604		0.0028875	0.0327335		0.0028875	0.0192537		0.0028875	0.0134914		0.0028875	0.0378482
																				0.0029	0.0233793		0.0029	0.0153257		0.0029	0.0089647		0.0029	0.0106821		0.0029	0.0327576		0.0029	-0.00195501		0.0029	0.0327576		0.0029	0.019293		0.0029	0.0134788		0.0029	0.037733
																				0.0029125	0.0235397		0.0029125	0.0153436		0.0029125	0.00903917		0.0029125	0.0107948		0.0029125	0.0327839		0.0029125	-0.00195403		0.0029125	0.0327839		0.0029125	0.0193302		0.0029125	0.0134563		0.0029125	0.0377906
																				0.002925	0.0237175		0.002925	0.0153521		0.002925	0.00901052		0.002925	0.0108306		0.002925	0.0328343		0.002925	-0.00186604		0.002925	0.0328343		0.002925	0.019412		0.002925	0.0133243		0.002925	0.0379014
																				0.0029375	0.0238813		0.0029375	0.0154081		0.0029375	0.00898214		0.0029375	0.0107818		0.0029375	0.0329264		0.0029375	-0.00181242		0.0029375	0.0329264		0.0029375	0.0194151		0.0029375	0.0131552		0.0029375	0.037857
																				0.00295	0.0239621		0.00295	0.0154398		0.00295	0.00909177		0.00295	0.0108775		0.00295	0.0329812		0.00295	-0.00174261		0.00295	0.0329812		0.00295	0.0194035		0.00295	0.0130903		0.00295	0.0377728
																				0.0029625	0.0241077		0.0029625	0.0154589		0.0029625	0.00915011		0.0029625	0.0108905		0.0029625	0.0329724		0.0029625	-0.00174766		0.0029625	0.0329724		0.0029625	0.0195469		0.0029625	0.0129385		0.0029625	0.0377241
																				0.002975	0.0241541		0.002975	0.0154451		0.002975	0.00912746		0.002975	0.0109091		0.002975	0.0328869		0.002975	-0.00179624		0.002975	0.0328869		0.002975	0.0196808		0.002975	0.0126596		0.002975	0.0376443
																				0.0029875	0.0241185		0.0029875	0.0153986		0.0029875	0.00914985		0.0029875	0.0110096		0.0029875	0.0329121		0.0029875	-0.00177597		0.0029875	0.0329121		0.0029875	0.019752		0.0029875	0.0124165		0.0029875	0.0376089
																				0.003	0.0241195		0.003	0.0153817		0.003	0.00913475		0.003	0.0109768		0.003	0.0328606		0.003	-0.00186501		0.003	0.0328606		0.003	0.0198296		0.003	0.0122906		0.003	0.0376266
																				0.0030125	0.0240495		0.0030125	0.0154779		0.0030125	0.00911366		0.0030125	0.0109808		0.0030125	0.0327971		0.0030125	-0.00182253		0.0030125	0.0327971		0.0030125	0.0197797		0.0030125	0.0122917		0.0030125	0.0376798
																				0.003025	0.0237994		0.003025	0.0155815		0.003025	0.00912042		0.003025	0.0109125		0.003025	0.0327248		0.003025	-0.00180835		0.003025	0.0327248		0.003025	0.0197042		0.003025	0.0123204		0.003025	0.0376887
																				0.0030375	0.0236173		0.0030375	0.0155932		0.0030375	0.00904488		0.0030375	0.0108223		0.0030375	0.0326328		0.0030375	-0.00182454		0.0030375	0.0326328		0.0030375	0.0197137		0.0030375	0.0123089		0.0030375	0.0376887
																				0.00305	0.0236507		0.00305	0.0155815		0.00305	0.00898084		0.00305	0.0107451		0.00305	0.0325386		0.00305	-0.00175978		0.00305	0.0325386		0.00305	0.01987		0.00305	0.0123402		0.00305	0.0376975
																				0.0030625	0.023808		0.0030625	0.0155836		0.0030625	0.00892173		0.0030625	0.0106557		0.0030625	0.0324335		0.0030625	-0.00166773		0.0030625	0.0324335		0.0030625	0.0199338		0.0030625	0.012405		0.0030625	0.0376399
																				0.003075	0.0239664		0.003075	0.0154758		0.003075	0.00888397		0.003075	0.0106437		0.003075	0.0324674		0.003075	-0.00162828		0.003075	0.0324674		0.003075	0.019886		0.003075	0.0124678		0.003075	0.0376089
																				0.0030875	0.0240667		0.0030875	0.0153373		0.0030875	0.00893188		0.0030875	0.0107355		0.0030875	0.0325112		0.0030875	-0.00167583		0.0030875	0.0325112		0.0030875	0.0198126		0.0030875	0.0126466		0.0030875	0.0376222
																				0.0031	0.0241185		0.0031	0.0153151		0.0031	0.00896884		0.0031	0.0107794		0.0031	0.0325079		0.0031	-0.00181242		0.0031	0.0325079		0.0031	0.0198551		0.0031	0.0127365		0.0031	0.0376621
																				0.0031125	0.024126		0.0031125	0.0153553		0.0031125	0.00910766		0.0031125	0.0107433		0.0031125	0.0324751		0.0031125	-0.00189738		0.0031125	0.0324751		0.0031125	0.0198658		0.0031125	0.0126596		0.0031125	0.0377019
																				0.003125	0.0240247		0.003125	0.0153637		0.003125	0.00916706		0.003125	0.0106955		0.003125	0.03237		0.003125	-0.00181242		0.003125	0.03237		0.003125	0.0198307		0.003125	0.0126231		0.003125	0.0377019
																				0.0031375	0.0239503		0.0031375	0.015295		0.0031375	0.00916965		0.0031375	0.0106944		0.0031375	0.0323252		0.0031375	-0.00164648		0.0031375	0.0323252		0.0031375	0.0199306		0.0031375	0.0126084		0.0031375	0.0376532
																				0.00315	0.0237972		0.00315	0.0154367		0.00315	0.00916653		0.00315	0.0106915		0.00315	0.0323109		0.00315	-0.00153816		0.00315	0.0323109		0.00315	0.0200062		0.00315	0.0124981		0.00315	0.037631
																				0.0031625	0.0235774		0.0031625	0.0156217		0.0031625	0.00916315		0.0031625	0.0107362		0.0031625	0.032416		0.0031625	-0.00148146		0.0031625	0.032416		0.0031625	0.0200881		0.0031625	0.0124949		0.0031625	0.0376975
																				0.003175	0.023319		0.003175	0.0157		0.003175	0.00924286		0.003175	0.0107922		0.003175	0.0325167		0.003175	-0.0014167		0.003175	0.0325167		0.003175	0.0201147		0.003175	0.0126288		0.003175	0.0376443
																				0.0031875	0.0230338		0.0031875	0.0157465		0.0031875	0.00937758		0.0031875	0.010872		0.0031875	0.0325211		0.0031875	-0.0014086		0.0031875	0.0325211		0.0031875	0.0201264		0.0031875	0.0127899		0.0031875	0.0376576
																				0.0032	0.0228918		0.0032	0.0157402		0.0032	0.00944065		0.0032	0.0109073		0.0032	0.0324368		0.0032	-0.00144911		0.0032	0.0324368		0.0032	0.0200647		0.0032	0.0127658		0.0032	0.0377197
																				0.0032125	0.0227477		0.0032125	0.0157116		0.0032125	0.00936222		0.0032125	0.0109057		0.0032125	0.0323689		0.0032125	-0.00154022		0.0032125	0.0323689		0.0032125	0.0200838		0.0032125	0.012657		0.0032125	0.0377152
																				0.003225	0.0225897		0.003225	0.0156481		0.003225	0.00930488		0.003225	0.0108696		0.003225	0.0322693		0.003225	-0.00156349		0.003225	0.0322693		0.003225	0.0201349		0.003225	0.0124986		0.003225	0.0377418
																				0.0032375	0.0224006		0.0032375	0.0156958		0.0032375	0.00929522		0.0032375	0.0108097		0.0032375	0.0320888		0.0032375	-0.00148554		0.0032375	0.0320888		0.0032375	0.0201626		0.0032375	0.0123094		0.0032375	0.0377728
																				0.00325	0.022276		0.00325	0.015756		0.00325	0.00930488		0.00325	0.0107585		0.00325	0.0320068		0.00325	-0.00141061		0.00325	0.0320068		0.00325	0.0202328		0.00325	0.0122697		0.00325	0.0377994
																				0.0032625	0.0220613		0.0032625	0.0157867		0.0032625	0.00922306		0.0032625	0.0107692		0.0032625	0.0320932		0.0032625	-0.0014167		0.0032625	0.0320932		0.0032625	0.0202892		0.0032625	0.0122838		0.0032625	0.037826
																				0.003275	0.0219067		0.003275	0.0156767		0.003275	0.00912146		0.003275	0.0108312		0.003275	0.0321162		0.003275	-0.00141061		0.003275	0.0321162		0.003275	0.0202466		0.003275	0.0123888		0.003275	0.0378881
																				0.0032875	0.0217147		0.0032875	0.0155889		0.0032875	0.00902743		0.0032875	0.0108432		0.0032875	0.0321053		0.0032875	-0.0014167		0.0032875	0.0321053		0.0032875	0.0202456		0.0032875	0.0125331		0.0032875	0.0378792
																				0.0033	0.0214092		0.0033	0.0155942		0.0033	0.00892408		0.0033	0.0108487		0.0033	0.0320451		0.0033	-0.00144302		0.0033	0.0320451		0.0033	0.0202999		0.0033	0.0126466		0.0033	0.0377064
																				0.0033125	0.0210471		0.0033125	0.0156386		0.0033125	0.00882125		0.0033125	0.0108892		0.0033125	0.0319664		0.0033125	-0.00148249		0.0033125	0.0319664		0.0033125	0.0201924		0.0033125	0.0127423		0.0033125	0.0376709
																				0.003325	0.020742		0.003325	0.0157137		0.003325	0.0087226		0.003325	0.0109708		0.003325	0.0319292		0.003325	-0.00150576		0.003325	0.0319292		0.003325	0.0200008		0.003325	0.0127915		0.003325	0.0376532
																				0.0033375	0.0205344		0.0033375	0.0157518		0.0033375	0.0087213		0.0033375	0.0110849		0.0033375	0.0318297		0.0033375	-0.00162219		0.0033375	0.0318297		0.0033375	0.0198573		0.0033375	0.0128082		0.0033375	0.037631
																				0.00335	0.0204531		0.00335	0.0157042		0.00335	0.00886627		0.00335	0.0110556		0.00335	0.0317805		0.00335	-0.00168192		0.00335	0.0317805		0.00335	0.019803		0.00335	0.0127595		0.00335	0.0377551
																				0.0033625	0.0203301		0.0033625	0.0157761		0.0033625	0.00904202		0.0033625	0.010912		0.0033625	0.0317892		0.0033625	-0.00164648		0.0033625	0.0317892		0.0033625	0.0198179		0.0033625	0.0126858		0.0033625	0.0378703
																				0.003375	0.0202008		0.003375	0.0158407		0.003375	0.00912954		0.003375	0.0108756		0.003375	0.0318297		0.003375	-0.00161915		0.003375	0.0318297		0.003375	0.0197626		0.003375	0.012758		0.003375	0.037959
																				0.0033875	0.0202147		0.0033875	0.0157761		0.0033875	0.00917383		0.0033875	0.0108526		0.0033875	0.0317237		0.0033875	-0.00168594		0.0033875	0.0317237		0.0033875	0.0195713		0.0033875	0.0128051		0.0033875	0.0379767
																				0.0034	0.0202489		0.0034	0.0156958		0.0034	0.00911807		0.0034	0.0108625		0.0034	0.0315958		0.0034	-0.00166268		0.0034	0.0315958		0.0034	0.019481		0.0034	0.0128459		0.0034	0.037928
																				0.0034125	0.0203194		0.0034125	0.0156206		0.0034125	0.00907144		0.0034125	0.010878		0.0034125	0.0314189		0.0034125	-0.00156751		0.0034125	0.0314189		0.0034125	0.0194088		0.0034125	0.0128056		0.0034125	0.0378305
																				0.003425	0.0203644		0.003425	0.0154938		0.003425	0.00906729		0.003425	0.0109774		0.003425	0.0313381		0.003425	-0.00161002		0.003425	0.0313381		0.003425	0.0193716		0.003425	0.0125974		0.003425	0.0377595
																				0.0034375	0.0204435		0.0034375	0.0154123		0.0034375	0.00909645		0.0034375	0.0110922		0.0034375	0.0312857		0.0034375	-0.0016667		0.0034375	0.0312857		0.0034375	0.0193865		0.0034375	0.0124976		0.0034375	0.0377507
																				0.00345	0.0204296		0.00345	0.0153426		0.00345	0.00913943		0.00345	0.0111343		0.00345	0.0312278		0.00345	-0.00164746		0.00345	0.0312278		0.00345	0.0193185		0.00345	0.012484		0.00345	0.0376709
																				0.0034625	0.0204125		0.0034625	0.0153394		0.0034625	0.00919961		0.0034625	0.0111202		0.0034625	0.0312093		0.0034625	-0.00160295		0.0034625	0.0312093		0.0034625	0.0192802		0.0034625	0.0126016		0.0034625	0.0376045
																				0.003475	0.0202799		0.003475	0.0153098		0.003475	0.00930697		0.003475	0.0111576		0.003475	0.0312627		0.003475	-0.00156855		0.003475	0.0312627		0.003475	0.0193939		0.003475	0.012634		0.003475	0.0376576
																				0.0034875	0.0199892		0.0034875	0.0152549		0.0034875	0.00935777		0.0034875	0.0112283		0.0034875	0.0312442		0.0034875	-0.00162926		0.0034875	0.0312442		0.0034875	0.0194459		0.0034875	0.0125844		0.0034875	0.0376576
																				0.0035	0.0197383		0.0035	0.015257		0.0035	0.00933796		0.0035	0.0113217		0.0035	0.0312344		0.0035	-0.0016242		0.0035	0.0312344		0.0035	0.0195075		0.0035	0.0125765		0.0035	0.0377684
																				0.0035125	0.0195579		0.0035125	0.0153627		0.0035125	0.00927021		0.0035125	0.0113186		0.0035125	0.0312507		0.0035125	-0.00154729		0.0035125	0.0312507		0.0035125	0.0194831		0.0035125	0.0126141		0.0035125	0.0377374
																				0.003525	0.0193861		0.003525	0.0154272		0.003525	0.00914517		0.003525	0.0112503		0.003525	0.0311394		0.003525	-0.00153919		0.003525	0.0311394		0.003525	0.0194704		0.003525	0.0127428		0.003525	0.0376842
																				0.0035375	0.0193029		0.0035375	0.0154695		0.0035375	0.00908812		0.0035375	0.0111391		0.0035375	0.030967		0.0035375	-0.00163638		0.0035375	0.030967		0.0035375	0.019498		0.0035375	0.0128417		0.0035375	0.0376798
																				0.00355	0.0193285		0.00355	0.0154599		0.00355	0.00922123		0.00355	0.0110456		0.00355	0.0308677		0.00355	-0.00180531		0.00355	0.0308677		0.00355	0.0195086		0.00355	0.0128516		0.00355	0.0377906
																				0.0035625	0.0193029		0.0035625	0.0155329		0.0035625	0.00931609		0.0035625	0.0109857		0.0035625	0.0309375		0.0035625	-0.00190243		0.0035625	0.0309375		0.0035625	0.0194874		0.0035625	0.0129076		0.0035625	0.0378615
																				0.003575	0.019193		0.003575	0.0156302		0.003575	0.00935698		0.003575	0.0109578		0.003575	0.0309692		0.003575	-0.00184681		0.003575	0.0309692		0.003575	0.0194821		0.003575	0.0128935		0.003575	0.0379546
																				0.0035875	0.0191589		0.0035875	0.015737		0.0035875	0.00931294		0.0035875	0.0109376		0.0035875	0.0309845		0.0035875	-0.00179319		0.0035875	0.0309845		0.0035875	0.0194927		0.0035875	0.0128741		0.0035875	0.0379147
																				0.0036	0.0190214		0.0036	0.0157476		0.0036	0.00933198		0.0036	0.0108521		0.0036	0.031027		0.0036	-0.00179928		0.0036	0.031027		0.0036	0.0194066		0.0036	0.0128647		0.0036	0.0379058
																				0.0036125	0.0188392		0.0036125	0.0157433		0.0036125	0.00925381		0.0036125	0.0107535		0.0036125	0.0310248		0.0036125	-0.00188424		0.0036125	0.0310248		0.0036125	0.0193578		0.0036125	0.0129547		0.0036125	0.0379103
																				0.003625	0.0187305		0.003625	0.0157169		0.003625	0.00927542		0.003625	0.0106651		0.003625	0.030859		0.003625	-0.00190243		0.003625	0.030859		0.003625	0.0193865		0.003625	0.0131416		0.003625	0.0379723
																				0.0036375	0.0185782		0.0036375	0.0156037		0.0036375	0.00935674		0.0036375	0.0106902		0.0036375	0.0306911		0.0036375	-0.00187109		0.0036375	0.0306911		0.0036375	0.0194247		0.0036375	0.0131981		0.0036375	0.0380832
																				0.00365	0.0184941		0.00365	0.0155043		0.00365	0.00934267		0.00365	0.0107757		0.00365	0.0305875		0.00365	-0.00186604		0.00365	0.0305875		0.00365	0.0194852		0.00365	0.0132075		0.00365	0.0381098
																				0.0036625	0.0184515		0.0036625	0.0155456		0.0036625	0.00933902		0.0036625	0.0109211		0.0036625	0.0305646		0.0036625	-0.00180737		0.0036625	0.0305646		0.0036625	0.0195384		0.0036625	0.013185		0.0036625	0.0381187
																				0.003675	0.0184398		0.003675	0.0156492		0.003675	0.00932233		0.003675	0.0109766		0.003675	0.0306344		0.003675	-0.00169202		0.003675	0.0306344		0.003675	0.0194672		0.003675	0.0132505		0.003675	0.0380876
																				0.0036875	0.0184206		0.0036875	0.0156577		0.0036875	0.00934241		0.0036875	0.010997		0.0036875	0.0306322		0.0036875	-0.00158371		0.0036875	0.0306322		0.0036875	0.0194831		0.0036875	0.0133222		0.0036875	0.0380876
																				0.0037	0.0183663		0.0037	0.0155815		0.0037	0.00938827		0.0037	0.0110362		0.0037	0.0305079		0.0037	-0.00151691		0.0037	0.0305079		0.0037	0.0194852		0.0037	0.0134458		0.0037	0.0381275
																				0.0037125	0.018426		0.0037125	0.0155287		0.0037125	0.00939949		0.0037125	0.0109789		0.0037125	0.030436		0.0037125	-0.00152501		0.0037125	0.030436		0.0037125	0.0195501		0.0037125	0.0134726		0.0037125	0.0382784
																				0.003725	0.0185196		0.003725	0.0155181		0.003725	0.00935986		0.003725	0.0109646		0.003725	0.0304611		0.003725	-0.00161915		0.003725	0.0304611		0.003725	0.0195288		0.003725	0.0134458		0.003725	0.0383227
																				0.0037375	0.0186048		0.0037375	0.0155741		0.0037375	0.00925564		0.0037375	0.0109601		0.0037375	0.0304709		0.0037375	-0.00166773		0.0037375	0.0304709		0.0037375	0.0194884		0.0037375	0.0133866		0.0037375	0.0382695
																				0.00375	0.0185803		0.00375	0.0156566		0.00375	0.00917877		0.00375	0.0110116		0.00375	0.0304938		0.00375	-0.00165659		0.00375	0.0304938		0.00375	0.0194852		0.00375	0.0133275		0.00375	0.0381275
																				0.0037625	0.0186155		0.0037625	0.0157116		0.0037625	0.00912354		0.0037625	0.0110378		0.0037625	0.0305112		0.0037625	-0.00164953		0.0037625	0.0305112		0.0037625	0.0195947		0.0037625	0.0133976		0.0037625	0.038092
																				0.003775	0.0186772		0.003775	0.0157444		0.003775	0.00904802		0.003775	0.0110514		0.003775	0.0303685		0.003775	-0.001606		0.003775	0.0303685		0.003775	0.0195766		0.003775	0.013416		0.003775	0.0380433
																				0.0037875	0.0187635		0.0037875	0.0157613		0.0037875	0.0090798		0.0037875	0.0110566		0.0037875	0.0302955		0.0037875	-0.00165964		0.0037875	0.0302955		0.0037875	0.0195575		0.0037875	0.0133945		0.0037875	0.0380477
																				0.0038	0.0188594		0.0038	0.0157952		0.0038	0.0091246		0.0038	0.0110721		0.0038	0.0303391		0.0038	-0.00178005		0.0038	0.0303391		0.0038	0.0194884		0.0038	0.0134228		0.0038	0.0381541
																				0.0038125	0.01887		0.0038125	0.0157867		0.0038125	0.00923974		0.0038125	0.0109747		0.0038125	0.0305069		0.0038125	-0.00178407		0.0038125	0.0305069		0.0038125	0.0194374		0.0038125	0.0135192		0.0038125	0.0382384
																				0.003825	0.0188999		0.003825	0.0157285		0.003825	0.00930879		0.003825	0.0108191		0.003825	0.030581		0.003825	-0.00173756		0.003825	0.030581		0.003825	0.0193557		0.003825	0.0136214		0.003825	0.0382695
																				0.0038375	0.0188019		0.0038375	0.0157179		0.0038375	0.00935674		0.0038375	0.0107854		0.0038375	0.0305657		0.0038375	-0.00171936		0.0038375	0.0305657		0.0038375	0.0193737		0.0038375	0.0137965		0.0038375	0.0381985
																				0.00385	0.0187507		0.00385	0.0156228		0.00385	0.00936743		0.00385	0.0108238		0.00385	0.0306388		0.00385	-0.00166876		0.00385	0.0306388		0.00385	0.0194428		0.00385	0.0138893		0.00385	0.0381719
																				0.0038625	0.0187486		0.0038625	0.0155265		0.0038625	0.00941224		0.0038625	0.0108586		0.0038625	0.0307031		0.0038625	-0.00169001		0.0038625	0.0307031		0.0038625	0.0194821		0.0038625	0.0139407		0.0038625	0.0382118
																				0.003875	0.0187688		0.003875	0.0154779		0.003875	0.00951129		0.003875	0.0108814		0.003875	0.0306671		0.003875	-0.00169811		0.003875	0.0306671		0.003875	0.0194959		0.003875	0.013851		0.003875	0.0382296
																				0.0038875	0.0187273		0.0038875	0.0155234		0.0038875	0.00952277		0.0038875	0.0109415		0.0038875	0.0305646		0.0038875	-0.00167784		0.0038875	0.0305646		0.0038875	0.0194725		0.0038875	0.0137168		0.0038875	0.0382207
																				0.0039	0.0187092		0.0039	0.015608		0.0039	0.00957466		0.0039	0.0109661		0.0039	0.0304971		0.0039	-0.00166572		0.0039	0.0304971		0.0039	0.0194852		0.0039	0.0136654		0.0039	0.0383582
																				0.0039125	0.0187379		0.0039125	0.0155773		0.0039125	0.00972669		0.0039125	0.0109536		0.0039125	0.0305603		0.0039125	-0.00170517		0.0039125	0.0305603		0.0039125	0.0194438		0.0039125	0.0136345		0.0039125	0.0384825
																				0.003925	0.0188168		0.003925	0.0155561		0.003925	0.0097799		0.003925	0.0108374		0.003925	0.0306235		0.003925	-0.00164648		0.003925	0.0306235		0.003925	0.0194757		0.003925	0.0136906		0.003925	0.0385269
																				0.0039375	0.0187923		0.0039375	0.0155424		0.0039375	0.00967322		0.0039375	0.0107224		0.0039375	0.0305799		0.0039375	-0.00158067		0.0039375	0.0305799		0.0039375	0.0195649		0.0039375	0.0137545		0.0039375	0.0384958
																				0.00395	0.0186762		0.00395	0.015516		0.00395	0.00956241		0.00395	0.0106225		0.00395	0.0304731		0.00395	-0.00158577		0.00395	0.0304731		0.00395	0.0196468		0.00395	0.0138195		0.00395	0.0384159
																				0.0039625	0.0186613		0.0039625	0.015498		0.0039625	0.00955249		0.0039625	0.0105943		0.0039625	0.0303532		0.0039625	-0.00149869		0.0039625	0.0303532		0.0039625	0.0197371		0.0039625	0.0139103		0.0039625	0.038376
																				0.003975	0.018706		0.003975	0.0154092		0.003975	0.00954389		0.003975	0.0106555		0.003975	0.0303412		0.003975	-0.00151489		0.003975	0.0303412		0.003975	0.0197084		0.003975	0.0140393		0.003975	0.0384159
																				0.0039875	0.0187656		0.0039875	0.0153817		0.0039875	0.00950843		0.0039875	0.0106968		0.0039875	0.0303031		0.0039875	-0.00149869		0.0039875	0.0303031		0.0039875	0.0196446		0.0039875	0.0140713		0.0039875	0.0383893
																				0.004	0.0188658		0.004	0.0154641		0.004	0.0095074		0.004	0.0107051		0.004	0.0302432		0.004	-0.00146531		0.004	0.0302432		0.004	0.0196011		0.004	0.0140703		0.004	0.0384115
																				0.0040125	0.018982		0.0040125	0.0155487		0.0040125	0.00954415		0.0040125	0.0106894		0.0040125	0.0302672		0.0040125	-0.00151087		0.0040125	0.0302672		0.0040125	0.019685		0.0040125	0.0139617		0.0040125	0.038376
																				0.004025	0.0189329		0.004025	0.0155953		0.004025	0.00955431		0.004025	0.0107457		0.004025	0.0302639		0.004025	-0.00153615		0.004025	0.0302639		0.004025	0.0197169		0.004025	0.0139213		0.004025	0.0384559
																				0.0040375	0.0188583		0.0040375	0.0156101		0.0040375	0.00947507		0.0040375	0.0107831		0.0040375	0.0302465		0.0040375	-0.00153006		0.0040375	0.0302465		0.0040375	0.0196457		0.0040375	0.0140818		0.0040375	0.0384869
																				0.00405	0.0188519		0.00405	0.0155202		0.00405	0.00946567		0.00405	0.0107151		0.00405	0.0302639		0.00405	-0.00150679		0.00405	0.0302639		0.00405	0.0195309		0.00405	0.0142544		0.00405	0.0383804
																				0.0040625	0.0188892		0.0040625	0.0154874		0.0040625	0.00954833		0.0040625	0.0106999		0.0040625	0.0303173		0.0040625	-0.0014521		0.0040625	0.0303173		0.0040625	0.0195479		0.0040625	0.0142518		0.0040625	0.0382739
																				0.004075	0.0189361		0.004075	0.0153701		0.004075	0.00965811		0.004075	0.010747		0.004075	0.0303674		0.004075	-0.00142682		0.004075	0.0303674		0.004075	0.0195756		0.004075	0.0141857		0.004075	0.0382428
																				0.0040875	0.0189873		0.0040875	0.0153817		0.0040875	0.00965628		0.0040875	0.0107533		0.0040875	0.0304447		0.0040875	-0.00155539		0.0040875	0.0304447		0.0040875	0.0195713		0.0040875	0.0141941		0.0040875	0.038234
																				0.0041	0.0190544		0.0041	0.0155276		0.0041	0.00958247		0.0041	0.0107924		0.0041	0.0305407		0.0041	-0.00153919		0.0041	0.0305407		0.0041	0.0195681		0.0041	0.0141762		0.0041	0.0382251
																				0.0041125	0.0190747		0.0041125	0.015536		0.0041125	0.00964871		0.0041125	0.0107898		0.0041125	0.0305777		0.0041125	-0.00146325		0.0041125	0.0305777		0.0041125	0.019668		0.0041125	0.0141574		0.0041125	0.0381719
																				0.004125	0.0191568		0.004125	0.0153711		0.004125	0.00977156		0.004125	0.0106874		0.004125	0.0305603		0.004125	-0.00141061		0.004125	0.0305603		0.004125	0.0196829		0.004125	0.0142434		0.004125	0.0381231
																				0.0041375	0.0192741		0.0041375	0.0153141		0.0041375	0.00983495		0.0041375	0.0105899		0.0041375	0.0305755		0.0041375	-0.00146531		0.0041375	0.0305755		0.0041375	0.0197116		0.0041375	0.0143033		0.0041375	0.0381098
																				0.00415	0.0194192		0.00415	0.0154018		0.00415	0.00976661		0.00415	0.0106335		0.00415	0.0304273		0.00415	-0.0014167		0.00415	0.0304273		0.00415	0.0197084		0.00415	0.014329		0.00415	0.0381674
																				0.0041625	0.0196294		0.0041625	0.0153965		0.0041625	0.00979113		0.0041625	0.0106408		0.0041625	0.030216		0.0041625	-0.00133671		0.0041625	0.030216		0.0041625	0.0196383		0.0041625	0.0144062		0.0041625	0.0381275
																				0.004175	0.0197116		0.004175	0.0154208		0.004175	0.00974964		0.004175	0.0106327		0.004175	0.030118		0.004175	-0.00129619		0.004175	0.030118		0.004175	0.0196319		0.004175	0.0145275		0.004175	0.038092
																				0.0041875	0.0196785		0.0041875	0.0154356		0.0041875	0.00971626		0.0041875	0.010632		0.0041875	0.0301234		0.0041875	-0.00125464		0.0041875	0.0301234		0.0041875	0.0196425		0.0041875	0.0145422		0.0041875	0.0381275
																				0.0042	0.0196635		0.0042	0.0155265		0.0042	0.00977704		0.0042	0.0107875		0.0042	0.0300146		0.0042	-0.00121917		0.0042	0.0300146		0.0042	0.0196712		0.0042	0.0144944		0.0042	0.0381852
																				0.0042125	0.0196721		0.0042125	0.0155815		0.0042125	0.00983575		0.0042125	0.0110088		0.0042125	0.0299307		0.0042125	-0.00114627		0.0042125	0.0299307		0.0042125	0.0196627		0.0042125	0.0143615		0.0042125	0.0381408
																				0.004225	0.0197052		0.004225	0.0155815		0.004225	0.00981303		0.004225	0.0110425		0.004225	0.0300385		0.004225	-0.0010875		0.004225	0.0300385		0.004225	0.0197435		0.004225	0.0142639		0.004225	0.0382961
																				0.0042375	0.0197084		0.0042375	0.0156027		0.0042375	0.00979346		0.0042375	0.0108801		0.0042375	0.0301321		0.0042375	-0.00102873		0.0042375	0.0301321		0.0042375	0.0198328		0.0042375	0.0143342		0.0042375	0.0383982
																				0.00425	0.0196817		0.00425	0.0156238		0.00425	0.00986103		0.00425	0.0107344		0.00425	0.0301071		0.00425	-0.00100337		0.00425	0.0301071		0.00425	0.0197616		0.00425	0.0143888		0.00425	0.038305
																				0.0042625	0.0196838		0.0042625	0.015646		0.0042625	0.00982349		0.0042625	0.0106197		0.0042625	0.0301757		0.0042625	-0.000969899		0.0042625	0.0301757		0.0042625	0.0196903		0.0042625	0.0144098		0.0042625	0.0382384
																				0.004275	0.019639		0.004275	0.0155995		0.004275	0.0097066		0.004275	0.0105677		0.004275	0.0302301		0.004275	-0.00103984		0.004275	0.0302301		0.004275	0.0197148		0.004275	0.0144256		0.004275	0.0382296
																				0.0042875	0.0196027		0.0042875	0.0155477		0.0042875	0.00973347		0.0042875	0.0106468		0.0042875	0.0303009		0.0042875	-0.00123642		0.0042875	0.0303009		0.0042875	0.0196755		0.0042875	0.0144392		0.0042875	0.0382296
																				0.0043	0.0195162		0.0043	0.0155276		0.0043	0.0097439		0.0043	0.0107143		0.0043	0.0303042		0.0043	-0.00124555		0.0043	0.0303042		0.0043	0.0196106		0.0043	0.0143941		0.0043	0.0382517
																				0.0043125	0.0194576		0.0043125	0.0155424		0.0043125	0.00973948		0.0043125	0.0108048		0.0043125	0.0302138		0.0043125	-0.00116651		0.0043125	0.0302138		0.0043125	0.019532		0.0043125	0.0143941		0.0043125	0.0382739
																				0.004325	0.0194704		0.004325	0.0156418		0.004325	0.00972357		0.004325	0.0109329		0.004325	0.030338		0.004325	-0.00105202		0.004325	0.030338		0.004325	0.0195118		0.004325	0.0142691		0.004325	0.0383183
																				0.0043375	0.0195152		0.0043375	0.0157264		0.0043375	0.00974078		0.0043375	0.0108978		0.0043375	0.030314		0.0043375	-0.000914158		0.0043375	0.030314		0.0043375	0.0195097		0.0043375	0.0142198		0.0043375	0.0383405
																				0.00435	0.0194949		0.00435	0.0157709		0.00435	0.00978851		0.00435	0.0108895		0.00435	0.0302399		0.00435	-0.000861458		0.00435	0.0302399		0.00435	0.0194884		0.00435	0.0141621		0.00435	0.0383804
																				0.0043625	0.0195493		0.0043625	0.0158132		0.0043625	0.00984827		0.0043625	0.0108761		0.0043625	0.0302552		0.0043625	-0.000861458		0.0043625	0.0302552		0.0043625	0.0195075		0.0043625	0.014108		0.0043625	0.038407
																				0.004375	0.0195397		0.004375	0.0157888		0.004375	0.00996909		0.004375	0.0108045		0.004375	0.0303075		0.004375	-0.00094562		0.004375	0.0303075		0.004375	0.0195341		0.004375	0.0141888		0.004375	0.0383449
																				0.0043875	0.0194565		0.0043875	0.0158047		0.0043875	0.0100255		0.0043875	0.0107404		0.0043875	0.0303456		0.0043875	-0.00108446		0.0043875	0.0303456		0.0043875	0.0195288		0.0043875	0.0143285		0.0043875	0.038336
																				0.0044	0.0194085		0.0044	0.0157201		0.0044	0.0100745		0.0044	0.0106657		0.0044	0.0302999		0.0044	-0.00109659		0.0044	0.0302999		0.0044	0.0194895		0.0044	0.01435		0.0044	0.0383538
																				0.0044125	0.0193786		0.0044125	0.0156206		0.0044125	0.0100834		0.0044125	0.0106398		0.0044125	0.0302813		0.0044125	-0.00106922		0.0044125	0.0302813		0.0044125	0.0195373		0.0044125	0.0143474		0.0044125	0.0383183
																				0.004425	0.0193402		0.004425	0.015682		0.004425	0.0100001		0.004425	0.0108157		0.004425	0.0302737		0.004425	-0.00102062		0.004425	0.0302737		0.004425	0.0195639		0.004425	0.0143925		0.004425	0.038305
																				0.0044375	0.0193391		0.0044375	0.0157761		0.0044375	0.0100309		0.0044375	0.0108863		0.0044375	0.0303554		0.0044375	-0.00112293		0.0044375	0.0303554		0.0044375	0.0195618		0.0044375	0.0144177		0.0044375	0.0383316
																				0.00445	0.0192111		0.00445	0.0158089		0.00445	0.0101019		0.00445	0.0109321		0.00445	0.0303347		0.00445	-0.00121107		0.00445	0.0303347		0.00445	0.0195628		0.00445	0.0143799		0.00445	0.0382961
																				0.0044625	0.0191397		0.0044625	0.0157666		0.0044625	0.0100912		0.0044625	0.0110354		0.0044625	0.0303249		0.0044625	-0.00113006		0.0044625	0.0303249		0.0044625	0.0194895		0.0044625	0.0143752		0.0044625	0.0382428
																				0.004475	0.0191568		0.004475	0.0157888		0.004475	0.0100301		0.004475	0.0110653		0.004475	0.0302193		0.004475	-0.00111183		0.004475	0.0302193		0.004475	0.0194311		0.004475	0.0143495		0.004475	0.0382384
																				0.0044875	0.0191205		0.0044875	0.015773		0.0044875	0.0099649		0.0044875	0.0109729		0.0044875	0.0301757		0.0044875	-0.00114932		0.0044875	0.0301757		0.0044875	0.0194948		0.0044875	0.0142188		0.0044875	0.0382251
																				0.0045	0.0191504		0.0045	0.0157941		0.0045	0.0100341		0.0045	0.0110171		0.0045	0.0301136		0.0045	-0.00124958		0.0045	0.0301136		0.0045	0.0195798		0.0045	0.0142014		0.0045	0.0381586
																				0.0045125	0.0192133		0.0045125	0.0157518		0.0045125	0.0100717		0.0045125	0.0110901		0.0045125	0.0301953		0.0045125	-0.00124757		0.0045125	0.0301953		0.0045125	0.0195426		0.0045125	0.014235		0.0045125	0.0381453
																				0.004525	0.019289		0.004525	0.015737		0.004525	0.0100176		0.004525	0.011126		0.004525	0.030423		0.004525	-0.00129717		0.004525	0.030423		0.004525	0.0194629		0.004525	0.0142324		0.004525	0.0383538
																				0.0045375	0.0192847		0.0045375	0.0157497		0.0045375	0.00989106		0.0045375	0.0110257		0.0045375	0.0305341		0.0045375	-0.00134579		0.0045375	0.0305341		0.0045375	0.0193206		0.0045375	0.014244		0.0045375	0.0384869
																				0.00455	0.0192709		0.00455	0.0157275		0.00455	0.00980365		0.00455	0.0109606		0.00455	0.0304687		0.00455	-0.00128809		0.00455	0.0304687		0.00455	0.0192293		0.00455	0.014318		0.00455	0.0385358
																				0.0045625	0.0192858		0.0045625	0.0156513		0.0045625	0.00979269		0.0045625	0.0109847		0.0045625	0.0303009		0.0045625	-0.00122428		0.0045625	0.0303009		0.0045625	0.019225		0.0045625	0.014414		0.0045625	0.0385846
																				0.004575	0.0192613		0.004575	0.0157053		0.004575	0.00977731		0.004575	0.0109815		0.004575	0.030143		0.004575	-0.00126884		0.004575	0.030143		0.004575	0.0191921		0.004575	0.0144702		0.004575	0.0384514
																				0.0045875	0.0192016		0.0045875	0.0156534		0.0045875	0.00978043		0.0045875	0.0109376		0.0045875	0.0301354		0.0045875	-0.00130528		0.0045875	0.0301354		0.0045875	0.0192983		0.0045875	0.0144645		0.0045875	0.0384292
																				0.0046	0.0191834		0.0046	0.0156133		0.0046	0.00981173		0.0046	0.0109928		0.0046	0.030216		0.0046	-0.00129413		0.0046	0.030216		0.0046	0.0194268		0.0046	0.0145002		0.0046	0.0383848
																				0.0046125	0.0192602		0.0046125	0.015628		0.0046125	0.00980625		0.0046125	0.0110273		0.0046125	0.0303543		0.0046125	-0.00125872		0.0046125	0.0303543		0.0046125	0.0195245		0.0046125	0.0145942		0.0046125	0.0383138
																				0.004625	0.0192975		0.004625	0.0156714		0.004625	0.00983548		0.004625	0.0111001		0.004625	0.0304382		0.004625	-0.00128809		0.004625	0.0304382		0.004625	0.0194672		0.004625	0.0146667		0.004625	0.038376
																				0.0046375	0.0191898		0.0046375	0.0158375		0.0046375	0.00987123		0.0046375	0.0111754		0.0046375	0.0304284		0.0046375	-0.00131034		0.0046375	0.0304284		0.0046375	0.0193408		0.0046375	0.0146015		0.0046375	0.0385358
																				0.00465	0.0192122		0.00465	0.015865		0.00465	0.00983625		0.00465	0.0111477		0.00465	0.0303957		0.00465	-0.00131844		0.00465	0.0303957		0.00465	0.0193642		0.00465	0.0145196		0.00465	0.0385402
																				0.0046625	0.0192442		0.0046625	0.0157952		0.0046625	0.00981462		0.0046625	0.0111616		0.0046625	0.0303249		0.0046625	-0.0013124		0.0046625	0.0303249		0.0046625	0.0194619		0.0046625	0.0145863		0.0046625	0.0384914
																				0.004675	0.0193306		0.004675	0.0157634		0.004675	0.00977209		0.004675	0.011195		0.004675	0.0303162		0.004675	-0.00135896		0.004675	0.0303162		0.004675	0.0195033		0.004675	0.014643		0.004675	0.0384781
																				0.0046875	0.0193199		0.0046875	0.0157804		0.0046875	0.0097066		0.0046875	0.0112566		0.0046875	0.0302977		0.0046875	-0.00138022		0.0046875	0.0302977		0.0046875	0.0196181		0.0046875	0.0147329		0.0046875	0.0385624
																				0.0047	0.0193701		0.0047	0.0156778		0.0047	0.0096602		0.0047	0.0112338		0.0047	0.0303543		0.0047	-0.00134884		0.0047	0.0303543		0.0047	0.0196585		0.0047	0.014869		0.0047	0.0387134
																				0.0047125	0.0194661		0.0047125	0.0156587		0.0047125	0.00967634		0.0047125	0.0112314		0.0047125	0.0303652		0.0047125	-0.00128401		0.0047125	0.0303652		0.0047125	0.0196478		0.0047125	0.0149447		0.0047125	0.0387534
																				0.004725	0.0194512		0.004725	0.0157254		0.004725	0.00966332		0.004725	0.0112272		0.004725	0.0303282		0.004725	-0.00120095		0.004725	0.0303282		0.004725	0.0196489		0.004725	0.0149252		0.004725	0.0387756
																				0.0047375	0.0194938		0.0047375	0.0156513		0.0047375	0.00967558		0.0047375	0.0112094		0.0047375	0.0303532		0.0047375	-0.00115133		0.0047375	0.0303532		0.0047375	0.0195713		0.0047375	0.0148285		0.0047375	0.0387489
																				0.00475	0.0196176		0.00475	0.0156397		0.00475	0.00980286		0.00475	0.0111647		0.00475	0.0304033		0.00475	-0.0011331		0.00475	0.0304033		0.00475	0.0195564		0.00475	0.0146767		0.00475	0.0388822
																				0.0047625	0.019687		0.0047625	0.0156587		0.0047625	0.00996151		0.0047625	0.0112149		0.0047625	0.0303739		0.0047625	-0.00113408		0.0047625	0.0303739		0.0047625	0.0196074		0.0047625	0.014632		0.0047625	0.0390155
																				0.004775	0.0196891		0.004775	0.0156344		0.004775	0.0100111		0.004775	0.0113291		0.004775	0.0303423		0.004775	-0.00102971		0.004775	0.0303423		0.004775	0.019667		0.004775	0.0145632		0.004775	0.03906
																				0.0047875	0.0196795		0.0047875	0.0156767		0.0047875	0.0100001		0.0047875	0.0113241		0.0047875	0.0303304		0.0047875	-0.000933428		0.0047875	0.0303304		0.0047875	0.0197244		0.0047875	0.0145679		0.0047875	0.0390288
																				0.0048	0.019639		0.0048	0.0156841		0.0048	0.0100017		0.0048	0.011321		0.0048	0.0303892		0.0048	-0.000950682		0.0048	0.0303892		0.0048	0.0198052		0.0048	0.0145663		0.0048	0.0389355
																				0.0048125	0.0195771		0.0048125	0.0156217		0.0048125	0.00999282		0.0048125	0.0112914		0.0048125	0.0305461		0.0048125	-0.00109659		0.0048125	0.0305461		0.0048125	0.0198318		0.0048125	0.0145779		0.0048125	0.0388555
																				0.004825	0.0195419		0.004825	0.01559		0.004825	0.0100328		0.004825	0.0112152		0.004825	0.0306235		0.004825	-0.00109561		0.004825	0.0306235		0.004825	0.0197807		0.004825	0.0145873		0.004825	0.0389311
																				0.0048375	0.0194661		0.0048375	0.0155572		0.0048375	0.0100957		0.0048375	0.0110799		0.0048375	0.0306235		0.0048375	-0.00104087		0.0048375	0.0306235		0.0048375	0.019786		0.0048375	0.0146105		0.0048375	0.0390911
																				0.00485	0.0195216		0.00485	0.0155043		0.00485	0.0100688		0.00485	0.0111139		0.00485	0.0306453		0.00485	-0.00115231		0.00485	0.0306453		0.00485	0.0198477		0.00485	0.0145884		0.00485	0.0390511
																				0.0048625	0.0195376		0.0048625	0.015535		0.0048625	0.0100586		0.0048625	0.0111838		0.0048625	0.0307358		0.0048625	-0.00109861		0.0048625	0.0307358		0.0048625	0.0197754		0.0048625	0.0145532		0.0048625	0.0390066
																				0.004875	0.0195376		0.004875	0.0155794		0.004875	0.0100121		0.004875	0.0111799		0.004875	0.0308154		0.004875	-0.00103684		0.004875	0.0308154		0.004875	0.0197191		0.004875	0.0145354		0.004875	0.0390422
																				0.0048875	0.0195483		0.0048875	0.0156228		0.0048875	0.00997115		0.0048875	0.0111029		0.0048875	0.0308143		0.0048875	-0.00108342		0.0048875	0.0308143		0.0048875	0.0197361		0.0048875	0.0145653		0.0048875	0.0391933
																				0.0049	0.0195088		0.0049	0.0156513		0.0049	0.00996909		0.0049	0.0109954		0.0049	0.0308481		0.0049	-0.000978009		0.0049	0.0308481		0.0049	0.0197892		0.0049	0.0146682		0.0049	0.0392067
																				0.0049125	0.0195195		0.0049125	0.0157169		0.0049125	0.00990279		0.0049125	0.0110593		0.0049125	0.0308765		0.0049125	-0.000796557		0.0049125	0.0308765		0.0049125	0.0197393		0.0049125	0.0147234		0.0049125	0.0391889
																				0.004925	0.0195387		0.004925	0.0156312		0.004925	0.00983834		0.004925	0.0111283		0.004925	0.0308089		0.004925	-0.000794541		0.004925	0.0308089		0.004925	0.0197074		0.004925	0.0146352		0.004925	0.0391044
																				0.0049375	0.0195088		0.0049375	0.0156672		0.0049375	0.0098407		0.0049375	0.0111621		0.0049375	0.0308448		0.0049375	-0.000844201		0.0049375	0.0308448		0.0049375	0.0197031		0.0049375	0.0145296		0.0049375	0.0389889
																				0.00495	0.019592		0.00495	0.0156418		0.00495	0.00982817		0.00495	0.0112157		0.00495	0.0308394		0.00495	-0.000867555		0.00495	0.0308394		0.00495	0.0197414		0.00495	0.014496		0.00495	0.0390644
																				0.0049625	0.0196657		0.0049625	0.0155128		0.0049625	0.00990671		0.0049625	0.0111647		0.0049625	0.0308688		0.0049625	-0.000847249		0.0049625	0.0308688		0.0049625	0.0197829		0.0049625	0.0144813		0.0049625	0.03918
																				0.004975	0.0197436		0.004975	0.0153278		0.004975	0.00992994		0.004975	0.0111838		0.004975	0.030943		0.004975	-0.000856395		0.004975	0.030943		0.004975	0.0198828		0.004975	0.0145022		0.004975	0.0391666
																				0.0049875	0.0197404		0.0049875	0.0153024		0.0049875	0.0099996		0.0049875	0.0111634		0.0049875	0.0310608		0.0049875	-0.000880731		0.0049875	0.0310608		0.0049875	0.019803		0.0049875	0.0146378		0.0049875	0.0391844
																				0.005	0.0197521		0.005	0.0154187		0.005	0.0100215		0.005	0.0111417		0.005	0.0311841		0.005	-0.000984104		0.005	0.0311841		0.005	0.0197042		0.005	0.0147371		0.005	0.0391755
																				0.0050125	0.0197767		0.0050125	0.0155392		0.0050125	0.00999465		0.0050125	0.0111176		0.0050125	0.0312355		0.0050125	-0.00103173		0.0050125	0.0312355		0.0050125	0.0197233		0.0050125	0.0147875		0.0050125	0.0392022
																				0.005025	0.0196913		0.005025	0.0155138		0.005025	0.00991768		0.005025	0.0111524		0.005025	0.0311361		0.005025	-0.00105202		0.005025	0.0311361		0.005025	0.0196595		0.005025	0.0148616		0.005025	0.0391488
																				0.0050375	0.0196795		0.0050375	0.0155022		0.0050375	0.00984305		0.0050375	0.0111336		0.0050375	0.0310412		0.0050375	-0.00110165		0.0050375	0.0310412		0.0050375	0.0196255		0.0050375	0.0148416		0.0050375	0.0391444
																				0.00505	0.0197767		0.00505	0.0155551		0.00505	0.00977442		0.00505	0.0110729		0.00505	0.0309168		0.00505	-0.0011868		0.00505	0.0309168		0.00505	0.0196999		0.00505	0.0147833		0.00505	0.03914
																				0.0050625	0.0198087		0.0050625	0.0157		0.0050625	0.00986156		0.0050625	0.010986		0.0050625	0.0309299		0.0050625	-0.00117968		0.0050625	0.0309299		0.0050625	0.019684		0.0050625	0.0147344		0.0050625	0.0392289
																				0.005075	0.01986		0.005075	0.0157857		0.005075	0.00991376		0.005075	0.0110723		0.005075	0.0309266		0.005075	-0.00114627		0.005075	0.0309266		0.005075	0.0196585		0.005075	0.0147912		0.005075	0.0392333
																				0.0050875	0.0199316		0.0050875	0.0158164		0.0050875	0.00985714		0.0050875	0.0111131		0.0050875	0.0310532		0.0050875	-0.00114932		0.0050875	0.0310532		0.0050875	0.019702		0.0050875	0.0148264		0.0050875	0.0392378
																				0.0051	0.0199786		0.0051	0.0157994		0.0051	0.00985216		0.0051	0.0111807		0.0051	0.0311198		0.0051	-0.00116852		0.0051	0.0311198		0.0051	0.0196723		0.0051	0.0147896		0.0051	0.0391577
																				0.0051125	0.0198461		0.0051125	0.0157296		0.0051125	0.00985322		0.0051125	0.0112		0.0051125	0.0311012		0.0051125	-0.00121009		0.0051125	0.0311012		0.0051125	0.0195596		0.0051125	0.0147907		0.0051125	0.0390555
																				0.005125	0.0197927		0.005125	0.0156397		0.005125	0.00978279		0.005125	0.0111851		0.005125	0.0311656		0.005125	-0.00125872		0.005125	0.0311656		0.005125	0.0195001		0.005125	0.0148453		0.005125	0.0390199
																				0.0051375	0.0198386		0.0051375	0.0156386		0.0051375	0.00973583		0.0051375	0.0111323		0.0051375	0.0313217		0.0051375	-0.00130734		0.0051375	0.0313217		0.0051375	0.0194332		0.0051375	0.0147891		0.0051375	0.0389399
																				0.00515	0.0199273		0.00515	0.0156883		0.00515	0.00976974		0.00515	0.0111105		0.00515	0.0314014		0.00515	-0.00129113		0.00515	0.0314014		0.00515	0.0193673		0.00515	0.0147344		0.00515	0.0390244
																				0.0051625	0.0199497		0.0051625	0.015738		0.0051625	0.0098292		0.0051625	0.0111273		0.0051625	0.0313588		0.0051625	-0.00120198		0.0051625	0.0313588		0.0051625	0.0194736		0.0051625	0.0147092		0.0051625	0.0390644
																				0.005175	0.0199871		0.005175	0.0157962		0.005175	0.00983442		0.005175	0.0111121		0.005175	0.0312464		0.005175	-0.00117565		0.005175	0.0312464		0.005175	0.0196393		0.005175	0.0147455		0.005175	0.0390555
																				0.0051875	0.0200106		0.0051875	0.0159179		0.0051875	0.00988296		0.0051875	0.0110294		0.0051875	0.0311907		0.0051875	-0.00115742		0.0051875	0.0311907		0.0051875	0.0196787		0.0051875	0.0147066		0.0051875	0.0390333
																				0.0052	0.0201527		0.0052	0.0159179		0.0052	0.0099448		0.0052	0.0109792		0.0052	0.0311591		0.0052	-0.00119589		0.0052	0.0311591		0.0052	0.0196606		0.0052	0.0147507		0.0052	0.0389266
																				0.0052125	0.0202372		0.0052125	0.0159073		0.0052125	0.00996334		0.0052125	0.0111147		0.0052125	0.0311558		0.0052125	-0.00122934		0.0052125	0.0311558		0.0052125	0.0196329		0.0052125	0.0147302		0.0052125	0.0387534
																				0.005225	0.0202051		0.005225	0.0158777		0.005225	0.00994114		0.005225	0.0112029		0.005225	0.0312169		0.005225	-0.00128809		0.005225	0.0312169		0.005225	0.0195841		0.005225	0.0146598		0.005225	0.0387267
																				0.0052375	0.0201623		0.0052375	0.0158968		0.0052375	0.00988791		0.0052375	0.0112149		0.0052375	0.0312365		0.0052375	-0.00122124		0.0052375	0.0312365		0.0052375	0.0196276		0.0052375	0.0146835		0.0052375	0.0387978
																				0.00525	0.0201965		0.00525	0.0158608		0.00525	0.00984851		0.00525	0.0112152		0.00525	0.0312595		0.00525	-0.00110976		0.00525	0.0312595		0.00525	0.0197127		0.00525	0.0147077		0.00525	0.0388378
																				0.0052625	0.0202254		0.0052625	0.0157941		0.0052625	0.00995473		0.0052625	0.0113149		0.0052625	0.0313261		0.0052625	-0.00108647		0.0052625	0.0313261		0.0052625	0.0197414		0.0052625	0.014674		0.0052625	0.0387933
																				0.005275	0.0202211		0.005275	0.0156376		0.005275	0.0099636		0.005275	0.0114254		0.005275	0.0313796		0.005275	-0.00107532		0.005275	0.0313796		0.005275	0.019668		0.005275	0.0146262		0.005275	0.0388866
																				0.0052875	0.0201997		0.0052875	0.0154948		0.0052875	0.00990253		0.0052875	0.0114037		0.0052875	0.0312966		0.0052875	-0.00107434		0.0052875	0.0312966		0.0052875	0.0195394		0.0052875	0.0146194		0.0052875	0.0389444
																				0.0053	0.0202275		0.0053	0.015499		0.0053	0.00986967		0.0053	0.0112602		0.0053	0.0312496		0.0053	-0.00107635		0.0053	0.0312496		0.0053	0.0194948		0.0053	0.014643		0.0053	0.0388333
																				0.0053125	0.0202232		0.0053125	0.0155551		0.0053125	0.00983784		0.0053125	0.0110914		0.0053125	0.0312431		0.0053125	-0.00108141		0.0053125	0.0312431		0.0053125	0.0194608		0.0053125	0.0145569		0.0053125	0.0387089
																				0.005325	0.0202179		0.005325	0.0155847		0.005325	0.00983339		0.005325	0.0110161		0.005325	0.031206		0.005325	-0.00106013		0.005325	0.031206		0.005325	0.0194799		0.005325	0.0144392		0.005325	0.0385846
																				0.0053375	0.0201377		0.0053375	0.0156059		0.0053375	0.00987827		0.0053375	0.0110205		0.0053375	0.0312191		0.0053375	-0.00109861		0.0053375	0.0312191		0.0053375	0.019361		0.0053375	0.0143642		0.0053375	0.0384426
																				0.00535	0.0200117		0.00535	0.0156672		0.00535	0.00981043		0.00535	0.0111063		0.00535	0.0312442		0.00535	-0.00107129		0.00535	0.0312442		0.00535	0.0192856		0.00535	0.0143253		0.00535	0.0383937
																				0.0053625	0.0199508		0.0053625	0.015791		0.0053625	0.00977442		0.0053625	0.0111406		0.0053625	0.0312376		0.0053625	-0.00108849		0.0053625	0.0312376		0.0053625	0.0193142		0.0053625	0.0142891		0.0053625	0.0384914
																				0.005375	0.0200063		0.005375	0.0158037		0.005375	0.00984851		0.005375	0.0111283		0.005375	0.0311765		0.005375	-0.00113713		0.005375	0.0311765		0.005375	0.0194045		0.005375	0.0142739		0.005375	0.038518
																				0.0053875	0.0200843		0.0053875	0.0157529		0.0053875	0.00994141		0.0053875	0.0110956		0.0053875	0.0311318		0.0053875	-0.00120601		0.0053875	0.0311318		0.0053875	0.0195703		0.0053875	0.0142775		0.0053875	0.0384914
																				0.0054	0.020111		0.0054	0.015774		0.0054	0.00998657		0.0054	0.0110506		0.0054	0.0311667		0.0054	-0.00120296		0.0054	0.0311667		0.0054	0.019752		0.0054	0.0142954		0.0054	0.0385802
																				0.0054125	0.0200982		0.0054125	0.0157412		0.0054125	0.00993489		0.0054125	0.0110401		0.0054125	0.0311765		0.0054125	-0.00114627		0.0054125	0.0311765		0.0054125	0.0198094		0.0054125	0.0144046		0.0054125	0.0386379
																				0.005425	0.0200619		0.005425	0.0158301		0.005425	0.00990123		0.005425	0.0110143		0.005425	0.0312114		0.005425	-0.00110775		0.005425	0.0312114		0.005425	0.0198286		0.005425	0.0144487		0.005425	0.0387045
																				0.0054375	0.0201121		0.0054375	0.0158513		0.0054375	0.00992419		0.0054375	0.0110381		0.0054375	0.0312442		0.0054375	-0.00100947		0.0054375	0.0312442		0.0054375	0.0197967		0.0054375	0.0144566		0.0054375	0.0386912
																				0.00545	0.0201004		0.00545	0.0156608		0.00545	0.00992366		0.00545	0.011094		0.00545	0.0311678		0.00545	-0.000935443		0.00545	0.0311678		0.00545	0.0197265		0.00545	0.0144608		0.00545	0.0386734
																				0.0054625	0.0200224		0.0054625	0.0156249		0.0054625	0.00991453		0.0054625	0.0110783		0.0054625	0.031206		0.0054625	-0.000964836		0.0054625	0.031206		0.0054625	0.0197509		0.0054625	0.014528		0.0054625	0.038669
																				0.005475	0.0199529		0.005475	0.0157296		0.005475	0.00987854		0.005475	0.0110443		0.005475	0.03117		0.005475	-0.000954712		0.005475	0.03117		0.005475	0.0197276		0.005475	0.0145427		0.005475	0.038518
																				0.0054875	0.0198952		0.0054875	0.0157994		0.0054875	0.0099127		0.0054875	0.0111294		0.0054875	0.0312202		0.0054875	-0.000946601		0.0054875	0.0312202		0.0054875	0.019735		0.0054875	0.0145753		0.0054875	0.0384426
																				0.0055	0.019845		0.0055	0.0158513		0.0055	0.0099101		0.0055	0.0112432		0.0055	0.0313675		0.0055	-0.00101856		0.0055	0.0313675		0.0055	0.0196903		0.0055	0.0145758		0.0055	0.038407
																				0.0055125	0.019812		0.0055125	0.0157518		0.0055125	0.00986575		0.0055125	0.0112045		0.0055125	0.0314287		0.0055125	-0.00114932		0.0055125	0.0314287		0.0055125	0.0196818		0.0055125	0.0146404		0.0055125	0.0384647
																				0.005525	0.0197393		0.005525	0.0157603		0.005525	0.00996699		0.005525	0.0111165		0.005525	0.0314167		0.005525	-0.00123642		0.005525	0.0314167		0.005525	0.0196032		0.005525	0.0146856		0.005525	0.0384159
																				0.0055375	0.0197981		0.0055375	0.0157074		0.0055375	0.0101406		0.0055375	0.0111045		0.0055375	0.0313031		0.0055375	-0.00133671		0.0055375	0.0313031		0.0055375	0.0195681		0.0055375	0.0147155		0.0055375	0.0383804
																				0.00555	0.0198643		0.00555	0.0156069		0.00555	0.0101669		0.00555	0.0110569		0.00555	0.0312486		0.00555	-0.00134884		0.00555	0.0312486		0.00555	0.0196266		0.00555	0.0146047		0.00555	0.0383405
																				0.0055625	0.0198312		0.0055625	0.0156259		0.0055625	0.0100547		0.0055625	0.0111637		0.0055625	0.0311296		0.0055625	-0.00131137		0.0055625	0.0311296		0.0055625	0.0196181		0.0055625	0.0144713		0.0055625	0.0382961
																				0.005575	0.0198504		0.005575	0.0156831		0.005575	0.0100372		0.005575	0.0112854		0.005575	0.0310401		0.005575	-0.00126073		0.005575	0.0310401		0.005575	0.0195851		0.005575	0.0144056		0.005575	0.0382473
																				0.0055875	0.0198376		0.0055875	0.0156682		0.0055875	0.0101463		0.0055875	0.0112618		0.0055875	0.0310946		0.0055875	-0.00126476		0.0055875	0.0310946		0.0055875	0.0195915		0.0055875	0.0143132		0.0055875	0.0381852
																				0.0056	0.0197692		0.0056	0.0156206		0.0056	0.0101868		0.0056	0.0112456		0.0056	0.031135		0.0056	-0.00120807		0.0056	0.031135		0.0056	0.0196181		0.0056	0.0142901		0.0056	0.0382118
																				0.0056125	0.0196539		0.0056125	0.0156164		0.0056125	0.01018		0.0056125	0.0112662		0.0056125	0.0311885		0.0056125	-0.00125464		0.0056125	0.0311885		0.0056125	0.0195543		0.0056125	0.0143536		0.0056125	0.0382606
																				0.005625	0.0196059		0.005625	0.0156153		0.005625	0.0101458		0.005625	0.0112668		0.005625	0.0312595		0.005625	-0.00128602		0.005625	0.0312595		0.005625	0.0195044		0.005625	0.0144156		0.005625	0.0382029
																				0.0056375	0.0195749		0.0056375	0.0156651		0.0056375	0.0101453		0.0056375	0.0112097		0.0056375	0.0312551		0.0056375	-0.0013235		0.0056375	0.0312551		0.0056375	0.0195447		0.0056375	0.0144193		0.0056375	0.0380211
																				0.00565	0.0195739		0.00565	0.0156704		0.00565	0.0100612		0.00565	0.0111854		0.00565	0.0311754		0.00565	-0.00137717		0.00565	0.0311754		0.00565	0.0195416		0.00565	0.0144833		0.00565	0.0380388
																				0.0056625	0.0195472		0.0056625	0.0156175		0.0056625	0.0100704		0.0056625	0.0112207		0.0056625	0.0312562		0.0056625	-0.00152604		0.0056625	0.0312562		0.0056625	0.0196096		0.0056625	0.0145301		0.0056625	0.0381275
																				0.005675	0.0195568		0.005675	0.0155308		0.005675	0.010144		0.005675	0.0112147		0.005675	0.0312748		0.005675	-0.00154322		0.005675	0.0312748		0.005675	0.0196468		0.005675	0.0145059		0.005675	0.0381852
																				0.0056875	0.0196208		0.0056875	0.0154197		0.0056875	0.0101677		0.0056875	0.0112011		0.0056875	0.031266		0.0056875	-0.00143998		0.0056875	0.031266		0.0056875	0.0195245		0.0056875	0.014487		0.0056875	0.0381985
																				0.0057	0.0196337		0.0057	0.0153923		0.0057	0.0101816		0.0057	0.0111765		0.0057	0.0312507		0.0057	-0.00130936		0.0057	0.0312507		0.0057	0.0194863		0.0057	0.0144109		0.0057	0.0382296
																				0.0057125	0.0195824		0.0057125	0.0153458		0.0057125	0.0101437		0.0057125	0.0111684		0.0057125	0.0311481		0.0057125	-0.00127792		0.0057125	0.0311481		0.0057125	0.0195426		0.0057125	0.014288		0.0057125	0.0382917
																				0.005725	0.0194917		0.005725	0.0153606		0.005725	0.0101455		0.005725	0.0111691		0.005725	0.0310194		0.005725	-0.00133062		0.005725	0.0310194		0.005725	0.0195522		0.005725	0.0141463		0.005725	0.0382296
																				0.0057375	0.0193274		0.0057375	0.0154451		0.0057375	0.0101641		0.0057375	0.0111126		0.0057375	0.0309419		0.0057375	-0.00125464		0.0057375	0.0309419		0.0057375	0.019515		0.0057375	0.0141122		0.0057375	0.0381098
																				0.00575	0.0191994		0.00575	0.0154092		0.00575	0.0101202		0.00575	0.011126		0.00575	0.030883		0.00575	-0.00120198		0.00575	0.030883		0.00575	0.0196117		0.00575	0.0140645		0.00575	0.038061
																				0.0057625	0.0192176		0.0057625	0.0154335		0.0057625	0.0101416		0.0057625	0.0112008		0.0057625	0.030967		0.0057625	-0.00123843		0.0057625	0.030967		0.0057625	0.0197105		0.0057625	0.0140619		0.0057625	0.0381453
																				0.005775	0.0191983		0.005775	0.0154134		0.005775	0.0100338		0.005775	0.011294		0.005775	0.0311067		0.005775	-0.00117157		0.005775	0.0311067		0.005775	0.019701		0.005775	0.0140849		0.005775	0.0382473
																				0.0057875	0.0190981		0.0057875	0.0153796		0.0057875	0.00997534		0.0057875	0.0113299		0.0057875	0.0312256		0.0057875	-0.00111993		0.0057875	0.0312256		0.0057875	0.0196553		0.0057875	0.014128		0.0057875	0.0383715
																				0.0058	0.0190683		0.0058	0.015351		0.0058	0.0100041		0.0058	0.0113293		0.0058	0.031147		0.0058	-0.00113006		0.0058	0.031147		0.0058	0.019617		0.0058	0.0140597		0.0058	0.0383405
																				0.0058125	0.0191269		0.0058125	0.015258		0.0058125	0.0100383		0.0058125	0.0113021		0.0058125	0.0310706		0.0058125	-0.00118577		0.0058125	0.0310706		0.0058125	0.019549		0.0058125	0.0141222		0.0058125	0.0383804
																				0.005825	0.0190822		0.005825	0.0151946		0.005825	0.010014		0.005825	0.0113013		0.005825	0.031039		0.005825	-0.00118882		0.005825	0.031039		0.005825	0.0194672		0.005825	0.0141852		0.005825	0.0383493
																				0.0058375	0.0189798		0.0058375	0.0151735		0.0058375	0.0100129		0.0058375	0.011227		0.0058375	0.031039		0.0058375	-0.00118071		0.0058375	0.031039		0.0058375	0.0193472		0.0058375	0.014213		0.0058375	0.0382384
																				0.00585	0.0189404		0.00585	0.0152475		0.00585	0.0100784		0.00585	0.0111901		0.00585	0.0309997		0.00585	-0.00120296		0.00585	0.0309997		0.00585	0.0192048		0.00585	0.014235		0.00585	0.038234
																				0.0058625	0.0189191		0.0058625	0.0153278		0.0058625	0.0101398		0.0058625	0.011161		0.0058625	0.0309332		0.0058625	-0.00122831		0.0058625	0.0309332		0.0058625	0.0191188		0.0058625	0.0142098		0.0058625	0.0382606
																				0.005875	0.0189308		0.005875	0.015368		0.005875	0.0101677		0.005875	0.0111574		0.005875	0.0307947		0.005875	-0.00119083		0.005875	0.0307947		0.005875	0.0190721		0.005875	0.014223		0.005875	0.0382517
																				0.0058875	0.0189052		0.0058875	0.0154388		0.0058875	0.0100996		0.0058875	0.0112029		0.0058875	0.0306943		0.0058875	-0.0011442		0.0058875	0.0306943		0.0058875	0.0191146		0.0058875	0.0143978		0.0058875	0.0382296
																				0.0059	0.0188999		0.0059	0.0155318		0.0059	0.0100542		0.0059	0.0112422		0.0059	0.0307903		0.0059	-0.00109355		0.0059	0.0307903		0.0059	0.0191401		0.0059	0.0145747		0.0059	0.038305
																				0.0059125	0.0188658		0.0059125	0.0155498		0.0059125	0.0101061		0.0059125	0.0113338		0.0059125	0.0308394		0.0059125	-0.00118474		0.0059125	0.0308394		0.0059125	0.0191995		0.0059125	0.0146761		0.0059125	0.0384026
																				0.005925	0.0187859		0.005925	0.0155678		0.005925	0.0101098		0.005925	0.0113895		0.005925	0.0308481		0.005925	-0.00133062		0.005925	0.0308481		0.005925	0.0192686		0.005925	0.0147224		0.005925	0.0385358
																				0.0059375	0.0187433		0.0059375	0.0155149		0.0059375	0.0100628		0.0059375	0.0113903		0.0059375	0.0308983		0.0059375	-0.00141165		0.0059375	0.0308983		0.0059375	0.0192303		0.0059375	0.0147145		0.0059375	0.0383937
																				0.00595	0.0187923		0.00595	0.0154356		0.00595	0.00998527		0.00595	0.0113024		0.00595	0.0309954		0.00595	-0.00140556		0.00595	0.0309954		0.00595	0.0191804		0.00595	0.0146929		0.00595	0.038305
																				0.0059625	0.0187784		0.0059625	0.0153975		0.0059625	0.00995367		0.0059625	0.0112445		0.0059625	0.0310106		0.0059625	-0.00134378		0.0059625	0.0310106		0.0059625	0.0192027		0.0059625	0.0147376		0.0059625	0.0382207
																				0.005975	0.0186836		0.005975	0.0155287		0.005975	0.00990904		0.005975	0.0112403		0.005975	0.030919		0.005975	-0.00130528		0.005975	0.030919		0.005975	0.0192601		0.005975	0.0147202		0.005975	0.0381941
																				0.0059875	0.0186144		0.0059875	0.0154948		0.0059875	0.00986731		0.0059875	0.0112278		0.0059875	0.0308754		0.0059875	-0.00132252		0.0059875	0.0308754		0.0059875	0.0193132		0.0059875	0.0146861		0.0059875	0.0382162
																				0.006	0.0185612		0.006	0.015387		0.006	0.00988608		0.006	0.0111775		0.006	0.0309234		0.006	-0.00137315		0.006	0.0309234		0.006	0.0194374		0.006	0.0147308		0.006	0.0382562
																				0.0060125	0.0184749		0.0060125	0.0154029		0.0060125	0.00992655		0.0060125	0.0111427		0.0060125	0.0310401		0.0060125	-0.0013701		0.0060125	0.0310401		0.0060125	0.0196893		0.0060125	0.0146188		0.0060125	0.0383138
																				0.006025	0.0183887		0.006025	0.0154039		0.006025	0.0098287		0.006025	0.0111422		0.006025	0.0311525		0.006025	-0.00135085		0.006025	0.0311525		0.006025	0.0197807		0.006025	0.0144949		0.006025	0.038336
																				0.0060375	0.0184749		0.0060375	0.0153902		0.0060375	0.00978618		0.0060375	0.0111846		0.0060375	0.0311601		0.0060375	-0.00125872		0.0060375	0.0311601		0.0060375	0.0198403		0.0060375	0.0145374		0.0060375	0.0383804
																				0.00605	0.0185409		0.00605	0.0154641		0.00605	0.00982947		0.00605	0.0111404		0.00605	0.0310194		0.00605	-0.00115438		0.00605	0.0310194		0.00605	0.0197733		0.00605	0.0145453		0.00605	0.0384736
																				0.0060625	0.0185271		0.0060625	0.0155709		0.0060625	0.00986731		0.0060625	0.0110909		0.0060625	0.0309157		0.0060625	-0.00114018		0.0060625	0.0309157		0.0060625	0.0196244		0.0060625	0.0145348		0.0060625	0.0385802
																				0.006075	0.0184962		0.006075	0.0156238		0.006075	0.00983339		0.006075	0.0111671		0.006075	0.0309223		0.006075	-0.00119589		0.006075	0.0309223		0.006075	0.0195522		0.006075	0.0146309		0.006075	0.0385269
																				0.0060875	0.0185537		0.0060875	0.0155953		0.0060875	0.00979582		0.0060875	0.0111956		0.0060875	0.0309714		0.0060875	-0.00125263		0.0060875	0.0309714		0.0060875	0.0195203		0.0060875	0.0147481		0.0060875	0.0384381
																				0.0061	0.0187081		0.0061	0.015535		0.0061	0.00985635		0.0061	0.0112149		0.0061	0.0309703		0.0061	-0.00124251		0.0061	0.0309703		0.0061	0.0195862		0.0061	0.0147145		0.0061	0.0383804
																				0.0061125	0.0188477		0.0061125	0.0154811		0.0061125	0.00995839		0.0061125	0.0112443		0.0061125	0.0309201		0.0061125	-0.00114725		0.0061125	0.0309201		0.0061125	0.0195958		0.0061125	0.0147334		0.0061125	0.0384292
																				0.006125	0.0188711		0.006125	0.0154071		0.006125	0.010062		0.006125	0.0112076		0.006125	0.0307739		0.006125	-0.000980075		0.006125	0.0307739		0.006125	0.0196181		0.006125	0.0147066		0.006125	0.0384426
																				0.0061375	0.0188594		0.0061375	0.0152982		0.0061375	0.0101688		0.0061375	0.0111637		0.0061375	0.0307063		0.0061375	-0.000994228		0.0061375	0.0307063		0.0061375	0.0196191		0.0061375	0.0147565		0.0061375	0.0384736
																				0.00615	0.0189649		0.00615	0.0152845		0.00615	0.0102432		0.00615	0.0110912		0.00615	0.0306965		0.00615	-0.00113104		0.00615	0.0306965		0.00615	0.0195564		0.00615	0.0149021		0.00615	0.0384781
																				0.0061625	0.0191632		0.0061625	0.0153215		0.0061625	0.010216		0.0061625	0.0110161		0.0061625	0.0306605		0.0061625	-0.00122831		0.0061625	0.0306605		0.0061625	0.0195607		0.0061625	0.0149952		0.0061625	0.0384825
																				0.006175	0.019257		0.006175	0.0152739		0.006175	0.0101878		0.006175	0.0109695		0.006175	0.0305221		0.006175	-0.00121515		0.006175	0.0305221		0.006175	0.0196372		0.006175	0.0150183		0.006175	0.0385313
																				0.0061875	0.0193114		0.0061875	0.0152908		0.0061875	0.0101722		0.0061875	0.0110318		0.0061875	0.0304557		0.0061875	-0.0011726		0.0061875	0.0304557		0.0061875	0.019752		0.0061875	0.0149825		0.0061875	0.0385668
																				0.0062	0.0193487		0.0062	0.0153986		0.0062	0.0100722		0.0062	0.0110535		0.0062	0.0305189		0.0062	-0.00116651		0.0062	0.0305189		0.0062	0.0197988		0.0062	0.0149878		0.0062	0.0385269
																				0.0062125	0.0194373		0.0062125	0.0154377		0.0062125	0.0099675		0.0062125	0.0110692		0.0062125	0.0305755		0.0062125	-0.00121917		0.0062125	0.0305755		0.0062125	0.0198817		0.0062125	0.0150241		0.0062125	0.0384647
																				0.006225	0.0195707		0.006225	0.0153859		0.006225	0.0098587		0.006225	0.0110655		0.006225	0.0306366		0.006225	-0.00131545		0.006225	0.0306366		0.006225	0.019853		0.006225	0.0151071		0.006225	0.0384559
																				0.0062375	0.0196112		0.0062375	0.0153458		0.0062375	0.00983339		0.0062375	0.0110846		0.0062375	0.0306715		0.0062375	-0.00134781		0.0062375	0.0306715		0.0062375	0.0198679		0.0062375	0.0150793		0.0062375	0.0384869
																				0.00625	0.0195941		0.00625	0.0154176		0.00625	0.00978459		0.00625	0.0111231		0.00625	0.0306551		0.00625	-0.00132252		0.00625	0.0306551		0.00625	0.0198052		0.00625	0.0150604		0.00625	0.0386024
																				0.0062625	0.0195611		0.0062625	0.015461		0.0062625	0.00978642		0.0062625	0.0111092		0.0062625	0.0306278		0.0062625	-0.00125159		0.0062625	0.0306278		0.0062625	0.0198126		0.0062625	0.0150535		0.0062625	0.0386823
																				0.006275	0.0195109		0.006275	0.0154652		0.006275	0.00986286		0.006275	0.0111048		0.006275	0.0305145		0.006275	-0.00121411		0.006275	0.0305145		0.006275	0.0198573		0.006275	0.0151208		0.006275	0.0386601
																				0.0062875	0.01948		0.0062875	0.0154705		0.0062875	0.00998421		0.0062875	0.0111218		0.0062875	0.0304622		0.0062875	-0.00124757		0.0062875	0.0304622		0.0062875	0.0199881		0.0062875	0.0151192		0.0062875	0.0385935
																				0.0063	0.0195301		0.0063	0.015553		0.0063	0.0100244		0.0063	0.0111048		0.0063	0.0304557		0.0063	-0.00127188		0.0063	0.0304557		0.0063	0.0201349		0.0063	0.015185		0.0063	0.0385713
																				0.0063125	0.0195568		0.0063125	0.0156291		0.0063125	0.010039		0.0063125	0.0111037		0.0063125	0.0304382		0.0063125	-0.00132654		0.0063125	0.0304382		0.0063125	0.0202083		0.0063125	0.0151529		0.0063125	0.038629
																				0.006325	0.0197084		0.006325	0.0156598		0.006325	0.00999857		0.006325	0.0111378		0.006325	0.0304611		0.006325	-0.00135292		0.006325	0.0304611		0.006325	0.0201892		0.006325	0.0150924		0.006325	0.0385802
																				0.0063375	0.0198162		0.0063375	0.015664		0.0063375	0.00997979		0.0063375	0.0111571		0.0063375	0.0306388		0.0063375	-0.00138528		0.0063375	0.0306388		0.0063375	0.0200391		0.0063375	0.0150456		0.0063375	0.0385003
																				0.00635	0.019876		0.00635	0.0156206		0.00635	0.00994716		0.00635	0.0112296		0.00635	0.030702		0.00635	-0.00135798		0.00635	0.030702		0.00635	0.0199455		0.00635	0.0150177		0.00635	0.0384426
																				0.0063625	0.0199572		0.0063625	0.0156291		0.0063625	0.00995629		0.0063625	0.0112084		0.0063625	0.0306813		0.0063625	-0.00127188		0.0063625	0.0306813		0.0063625	0.0198605		0.0063625	0.0150914		0.0063625	0.0385402
																				0.006375	0.0200074		0.006375	0.0156111		0.006375	0.00998577		0.006375	0.011211		0.006375	0.0306682		0.006375	-0.00116248		0.006375	0.0306682		0.006375	0.0197775		0.006375	0.0151334		0.006375	0.0386201
																				0.0063875	0.019986		0.0063875	0.015536		0.0063875	0.00998943		0.0063875	0.0111788		0.0063875	0.0306976		0.0063875	-0.00109355		0.0063875	0.0306976		0.0063875	0.019853		0.0063875	0.0151534		0.0063875	0.0386823
																				0.0064	0.0200277		0.0064	0.0155265		0.0064	0.00995473		0.0064	0.0110433		0.0064	0.030775		0.0064	-0.00113207		0.0064	0.030775		0.0064	0.0199062		0.0064	0.0151261		0.0064	0.0387578
																				0.0064125	0.0200726		0.0064125	0.0156037		0.0064125	0.00991845		0.0064125	0.0110284		0.0064125	0.0308001		0.0064125	-0.0011503		0.0064125	0.0308001		0.0064125	0.0198509		0.0064125	0.0152165		0.0064125	0.0388156
																				0.006425	0.0200972		0.006425	0.0155783		0.006425	0.00991715		0.006425	0.0110739		0.006425	0.0307532		0.006425	-0.0011898		0.006425	0.0307532		0.006425	0.0198339		0.006425	0.015205		0.006425	0.0387578
																				0.0064375	0.0200309		0.0064375	0.0155318		0.0064375	0.00996985		0.0064375	0.0110399		0.0064375	0.0307412		0.0064375	-0.00112902		0.0064375	0.0307412		0.0064375	0.0198605		0.0064375	0.0151009		0.0064375	0.0386113
																				0.00645	0.0199935		0.00645	0.0155276		0.00645	0.0100184		0.00645	0.01102		0.00645	0.0308143		0.00645	-0.00103684		0.00645	0.0308143		0.00645	0.0199509		0.00645	0.0150425		0.00645	0.0384914
																				0.0064625	0.019986		0.0064625	0.0154779		0.0064625	0.0100508		0.0064625	0.0111249		0.0064625	0.0308405		0.0064625	-0.00109257		0.0064625	0.0308405		0.0064625	0.0200689		0.0064625	0.015023		0.0064625	0.038376
																				0.006475	0.0199134		0.006475	0.0154483		0.006475	0.01002		0.006475	0.0111689		0.006475	0.0308557		0.006475	-0.00116548		0.006475	0.0308557		0.006475	0.0201328		0.006475	0.0149778		0.006475	0.0383405
																				0.0064875	0.0198504		0.0064875	0.0155012		0.0064875	0.00999049		0.0064875	0.0111262		0.0064875	0.0309146		0.0064875	-0.00124452		0.0064875	0.0309146		0.0064875	0.0200594		0.0064875	0.0150051		0.0064875	0.0384781
																				0.0065	0.0198578		0.0065	0.0156354		0.0065	0.00999648		0.0065	0.0111372		0.0065	0.0309801		0.0065	-0.00127188		0.0065	0.0309801		0.0065	0.0200104		0.0065	0.0150646		0.0065	0.0385891
																				0.0065125	0.0199038		0.0065125	0.0157137		0.0065125	0.0100628		0.0065125	0.0112016		0.0065125	0.0310085		0.0065125	-0.00121313		0.0065125	0.0310085		0.0065125	0.01992		0.0065125	0.0150872		0.0065125	0.0386779
																				0.006525	0.0199145		0.006525	0.0157507		0.006525	0.0100403		0.006525	0.0111215		0.006525	0.0309059		0.006525	-0.00114932		0.006525	0.0309059		0.006525	0.0198232		0.006525	0.0150929		0.006525	0.0386912
																				0.0065375	0.0199882		0.0065375	0.0157285		0.0065375	0.0100333		0.0065375	0.0109664		0.0065375	0.0308132		0.0065375	-0.00107635		0.0065375	0.0308132		0.0065375	0.0198679		0.0065375	0.0151156		0.0065375	0.0386912
																				0.00655	0.0201634		0.00655	0.0157137		0.00655	0.00998448		0.00655	0.0109473		0.00655	0.0307914		0.00655	-0.00111079		0.00655	0.0307914		0.00655	0.019919		0.00655	0.0152082		0.00655	0.0386956
																				0.0065625	0.0201976		0.0065625	0.0158164		0.0065625	0.00997796		0.0065625	0.0110399		0.0065625	0.030726		0.0065625	-0.00113207		0.0065625	0.030726		0.0065625	0.019936		0.0065625	0.0152371		0.0065625	0.0387001
																				0.006575	0.0201559		0.006575	0.0158322		0.006575	0.0100847		0.006575	0.011098		0.006575	0.0307085		0.006575	-0.00116042		0.006575	0.0307085		0.006575	0.0199604		0.006575	0.0152418		0.006575	0.0386512
																				0.0065875	0.0201538		0.0065875	0.0157634		0.0065875	0.0101826		0.0065875	0.0111998		0.0065875	0.0308143		0.0065875	-0.00121819		0.0065875	0.0308143		0.0065875	0.0199168		0.0065875	0.0153328		0.0065875	0.0385979
																				0.0066	0.0200843		0.0066	0.0157211		0.0066	0.0102474		0.0066	0.0113333		0.0066	0.0307914		0.0066	-0.00123239		0.0066	0.0307914		0.0066	0.0199413		0.0066	0.0154028		0.0066	0.0385757
																				0.0066125	0.0199914		0.0066125	0.0156852		0.0066125	0.0102609		0.0066125	0.0113746		0.0066125	0.0308557		0.0066125	-0.00126476		0.0066125	0.0308557		0.0066125	0.0199689		0.0066125	0.0154286		0.0066125	0.03874
																				0.006625	0.0199294		0.006625	0.0155688		0.006625	0.0102745		0.006625	0.0113524		0.006625	0.031003		0.006625	-0.00133671		0.006625	0.031003		0.006625	0.0199551		0.006625	0.0154365		0.006625	0.0388289
																				0.0066375	0.019985		0.0066375	0.0155741		0.0066375	0.0102113		0.0066375	0.0112754		0.0066375	0.0310641		0.0066375	-0.00125665		0.0066375	0.0310641		0.0066375	0.0199306		0.0066375	0.0154823		0.0066375	0.0388422
																				0.00665	0.0201142		0.00665	0.015608		0.00665	0.0101779		0.00665	0.0111825		0.00665	0.0310576		0.00665	-0.00119491		0.00665	0.0310576		0.00665	0.0199104		0.00665	0.0155055		0.00665	0.0388866
																				0.0066625	0.0202019		0.0066625	0.0155741		0.0066625	0.0101555		0.0066625	0.0112788		0.0066625	0.0309714		0.0066625	-0.00109458		0.0066625	0.0309714		0.0066625	0.0198849		0.0066625	0.0154391		0.0066625	0.0388511
																				0.006675	0.0202457		0.006675	0.0156534		0.006675	0.0101792		0.006675	0.0114336		0.006675	0.0309364		0.006675	-0.00101856		0.006675	0.0309364		0.006675	0.0198807		0.006675	0.0153707		0.006675	0.0387534
																				0.0066875	0.0202917		0.0066875	0.0157243		0.0066875	0.0102014		0.0066875	0.0113987		0.0066875	0.0309714		0.0066875	-0.00103581		0.0066875	0.0309714		0.0066875	0.0198881		0.0066875	0.0153513		0.0066875	0.0387178
																				0.0067	0.0204082		0.0067	0.0157931		0.0067	0.0101774		0.0067	0.0113189		0.0067	0.0309746		0.0067	-0.000983123		0.0067	0.0309746		0.0067	0.0198381		0.0067	0.0153323		0.0067	0.0387356
																				0.0067125	0.0204841		0.0067125	0.0157603		0.0067125	0.010181		0.0067125	0.0112524		0.0067125	0.0308405		0.0067125	-0.000924284		0.0067125	0.0308405		0.0067125	0.0198275		0.0067125	0.0152686		0.0067125	0.0386468
																				0.006725	0.0204863		0.006725	0.0157106		0.006725	0.010226		0.006725	0.0112901		0.006725	0.0307772		0.006725	-0.000967884		0.006725	0.0307772		0.006725	0.0198785		0.006725	0.0152271		0.006725	0.0385979
																				0.0067375	0.0204403		0.0067375	0.0157159		0.0067375	0.0103388		0.0067375	0.0113		0.0067375	0.0308143		0.0067375	-0.0010794		0.0067375	0.0308143		0.0067375	0.0198403		0.0067375	0.0151739		0.0067375	0.0385402
																				0.00675	0.0204114		0.00675	0.0157317		0.00675	0.010337		0.00675	0.0112754		0.00675	0.0308994		0.00675	-0.00119692		0.00675	0.0308994		0.00675	0.0197903		0.00675	0.0151703		0.00675	0.0386512
																				0.0067625	0.02042		0.0067625	0.0156524		0.0067625	0.0103289		0.0067625	0.0113034		0.0067625	0.0309659		0.0067625	-0.00124855		0.0067625	0.0309659		0.0067625	0.0198243		0.0067625	0.0152455		0.0067625	0.0387356
																				0.006775	0.0204082		0.006775	0.0157296		0.006775	0.0103955		0.006775	0.0113848		0.006775	0.0310608		0.006775	-0.00123032		0.006775	0.0310608		0.006775	0.0198456		0.006775	0.0153597		0.006775	0.0388555
																				0.0067875	0.0204349		0.0067875	0.0158079		0.0067875	0.0105224		0.0067875	0.01152		0.0067875	0.0310467		0.0067875	-0.00119186		0.0067875	0.0310467		0.0067875	0.0198764		0.0067875	0.0154312		0.0067875	0.0388866
																				0.0068	0.0205012		0.0068	0.0157973		0.0068	0.0104579		0.0068	0.0116169		0.0068	0.0310336		0.0068	-0.0011584		0.0068	0.0310336		0.0068	0.0199168		0.0068	0.0154376		0.0068	0.0389488
																				0.0068125	0.020544		0.0068125	0.015719		0.0068125	0.0104386		0.0068125	0.0116824		0.0068125	0.0311361		0.0068125	-0.00113914		0.0068125	0.0311361		0.0068125	0.0200125		0.0068125	0.0154133		0.0068125	0.0389844
																				0.006825	0.0205879		0.006825	0.0157095		0.006825	0.0104151		0.006825	0.0117324		0.006825	0.0311874		0.006825	-0.00102264		0.006825	0.0311874		0.006825	0.019987		0.006825	0.015437		0.006825	0.0390066
																				0.0068375	0.0206703		0.0068375	0.0157		0.0068375	0.010436		0.0068375	0.0118147		0.0068375	0.0311689		0.0068375	-0.000897935		0.0068375	0.0311689		0.0068375	0.0200221		0.0068375	0.0153902		0.0068375	0.0389933
																				0.00685	0.0206382		0.00685	0.0158206		0.00685	0.0104626		0.00685	0.011945		0.00685	0.0311536		0.00685	-0.00080467		0.00685	0.0311536		0.00685	0.0199966		0.00685	0.0153165		0.00685	0.0389488
																				0.0068625	0.0206104		0.0068625	0.0158978		0.0068625	0.0104302		0.0068625	0.0119864		0.0068625	0.0312082		0.0068625	-0.000788443		0.0068625	0.0312082		0.0068625	0.0199413		0.0068625	0.015286		0.0068625	0.0389533
																				0.006875	0.0206211		0.006875	0.015938		0.006875	0.0104017		0.006875	0.0117995		0.006875	0.0312715		0.006875	-0.000784413		0.006875	0.0312715		0.006875	0.0200179		0.006875	0.0153402		0.006875	0.0389089
																				0.0068875	0.0206692		0.0068875	0.0158745		0.0068875	0.0104681		0.0068875	0.0116742		0.0068875	0.0313468		0.0068875	-0.000785395		0.0068875	0.0313468		0.0068875	0.0200359		0.0068875	0.015497		0.0068875	0.03898
																				0.0069	0.0207291		0.0069	0.0157645		0.0069	0.0105039		0.0069	0.0116939		0.0069	0.0312486		0.0069	-0.000883779		0.0069	0.0312486		0.0069	0.0199902		0.0069	0.015586		0.0069	0.0389488
																				0.0069125	0.0207869		0.0069125	0.0157211		0.0069125	0.0105431		0.0069125	0.011702		0.0069125	0.0311241		0.0069125	-0.00093038		0.0069125	0.0311241		0.0069125	0.0199626		0.0069125	0.0155823		0.0069125	0.03898
																				0.006925	0.0207227		0.006925	0.0157296		0.006925	0.0105494		0.006925	0.0118084		0.006925	0.0310783		0.006925	-0.000917206		0.006925	0.0310783		0.006925	0.0200264		0.006925	0.0154902		0.006925	0.0390199
																				0.0069375	0.0207174		0.0069375	0.0156429		0.0069375	0.0105436		0.0069375	0.0119384		0.0069375	0.0310412		0.0069375	-0.000985137		0.0069375	0.0310412		0.0069375	0.02007		0.0069375	0.0154302		0.0069375	0.0390822
																				0.00695	0.0207109		0.00695	0.0156164		0.00695	0.0105677		0.00695	0.0118768		0.00695	0.0310859		0.00695	-0.00100642		0.00695	0.0310859		0.00695	0.0202626		0.00695	0.0153639		0.00695	0.0389977
																				0.0069625	0.0207569		0.0069625	0.0156661		0.0069625	0.0105729		0.0069625	0.0118019		0.0069625	0.0312071		0.0069625	-0.00105605		0.0069625	0.0312071		0.0069625	0.0204681		0.0069625	0.0153839		0.0069625	0.0388777
																				0.006975	0.0207559		0.006975	0.0157952		0.006975	0.0105185		0.006975	0.0118034		0.006975	0.0312049		0.006975	-0.00108342		0.006975	0.0312049		0.006975	0.0206033		0.006975	0.0154154		0.006975	0.0389222
																				0.0069875	0.0206959		0.0069875	0.0158724		0.0069875	0.0104213		0.0069875	0.0117584		0.0069875	0.0311962		0.0069875	-0.00110372		0.0069875	0.0311962		0.0069875	0.0206183		0.0069875	0.0154796		0.0069875	0.0390733
																				0.007	0.0206885		0.007	0.015937		0.007	0.0102986		0.007	0.0117717		0.007	0.0312005		0.007	-0.00103581		0.007	0.0312005		0.007	0.0205831		0.007	0.0155081		0.007	0.0391177
																				0.0070125	0.0206852		0.0070125	0.0158565		0.0070125	0.0102317		0.0070125	0.0117665		0.0070125	0.031218		0.0070125	-0.000979042		0.0070125	0.031218		0.0070125	0.0206087		0.0070125	0.0154565		0.0070125	0.0391266
																				0.007025	0.0207206		0.007025	0.0157835		0.007025	0.0102424		0.007025	0.0116554		0.007025	0.0313086		0.007025	-0.000941539		0.007025	0.0313086		0.007025	0.0205394		0.007025	0.0153765		0.007025	0.0391
																				0.0070375	0.0207901		0.0070375	0.0157444		0.0070375	0.0102066		0.0070375	0.0116132		0.0070375	0.0312835		0.0070375	-0.000830042		0.0070375	0.0312835		0.0070375	0.0204553		0.0070375	0.0153134		0.0070375	0.0390555
																				0.00705	0.0208265		0.00705	0.0156852		0.00705	0.0101711		0.00705	0.0116604		0.00705	0.0311383		0.00705	-0.000786428		0.00705	0.0311383		0.00705	0.020417		0.00705	0.0153433		0.00705	0.0391444
																				0.0070625	0.0207141		0.0070625	0.0156249		0.0070625	0.0102121		0.0070625	0.0117529		0.0070625	0.0310379		0.0070625	-0.000759038		0.0070625	0.0310379		0.0070625	0.0203967		0.0070625	0.0153991		0.0070625	0.0391577
																				0.007075	0.0206777		0.007075	0.0155995		0.007075	0.0102899		0.007075	0.0118021		0.007075	0.0310815		0.007075	-0.000937509		0.007075	0.0310815		0.007075	0.0204883		0.007075	0.0154376		0.007075	0.0391488
																				0.0070875	0.0206499		0.0070875	0.0155181		0.0070875	0.010257		0.0070875	0.011826		0.0070875	0.0311558		0.0070875	-0.00106623		0.0070875	0.0311558		0.0070875	0.0205927		0.0070875	0.0155276		0.0070875	0.0391311
																				0.0071	0.0205451		0.0071	0.0153183		0.0071	0.0102124		0.0071	0.0117309		0.0071	0.0312049		0.0071	-0.00101453		0.0071	0.0312049		0.0071	0.0206577		0.0071	0.0156113		0.0071	0.0391044
																				0.0071125	0.0204766		0.0071125	0.0152528		0.0071125	0.0102745		0.0071125	0.0116289		0.0071125	0.0313042		0.0071125	-0.00105812		0.0071125	0.0313042		0.0071125	0.0205703		0.0071125	0.0156639		0.0071125	0.0391355
																				0.007125	0.0205173		0.007125	0.0153806		0.007125	0.0103286		0.007125	0.0116373		0.007125	0.031361		0.007125	-0.0010419		0.007125	0.031361		0.007125	0.0204202		0.007125	0.0157113		0.007125	0.0391844
																				0.0071375	0.0204863		0.0071375	0.0154758		0.0071375	0.0102847		0.0071375	0.0116122		0.0071375	0.0314047		0.0071375	-0.00096587		0.0071375	0.0314047		0.0071375	0.0203073		0.0071375	0.0157087		0.0071375	0.03926
																				0.00715	0.0203964		0.00715	0.0155276		0.00715	0.0102085		0.00715	0.0115263		0.00715	0.0314069		0.00715	-0.000964836		0.00715	0.0314069		0.00715	0.0203169		0.00715	0.0157271		0.00715	0.0393801
																				0.0071625	0.0203836		0.0071625	0.0155329		0.0071625	0.0101382		0.0071625	0.011483		0.0071625	0.0313872		0.0071625	-0.000975013		0.0071625	0.0313872		0.0071625	0.0204415		0.0071625	0.015814		0.0071625	0.0393267
																				0.007175	0.020374		0.007175	0.0154272		0.007175	0.0101173		0.007175	0.0114571		0.007175	0.0313359		0.007175	-0.00102873		0.007175	0.0313359		0.007175	0.0204755		0.007175	0.0158783		0.007175	0.0392645
																				0.0071875	0.0203537		0.0071875	0.0155234		0.0071875	0.0101113		0.0071875	0.0114071		0.0071875	0.0312245		0.0071875	-0.00107836		0.0071875	0.0312245		0.0071875	0.020499		0.0071875	0.015863		0.0071875	0.0392734
																				0.0072	0.0204692		0.0072	0.0155339		0.0072	0.0101176		0.0072	0.0113555		0.0072	0.0311962		0.0072	-0.00106215		0.0072	0.0311962		0.0072	0.0205416		0.0072	0.0158404		0.0072	0.0392823
																				0.0072125	0.0205793		0.0072125	0.0155308		0.0072125	0.0101111		0.0072125	0.0113207		0.0072125	0.0311743		0.0072125	-0.00106721		0.0072125	0.0311743		0.0072125	0.0205086		0.0072125	0.0157503		0.0072125	0.0393445
																				0.007225	0.0206007		0.007225	0.0155096		0.007225	0.0100771		0.007225	0.0113189		0.007225	0.0311732		0.007225	-0.00113104		0.007225	0.0311732		0.007225	0.0204628		0.007225	0.015745		0.007225	0.039429
																				0.0072375	0.0205622		0.0072375	0.0155276		0.0072375	0.0100962		0.0072375	0.011465		0.0072375	0.031182		0.0072375	-0.00110573		0.0072375	0.031182		0.0072375	0.0204926		0.0072375	0.015686		0.0072375	0.0394068
																				0.00725	0.0204788		0.00725	0.0155773		0.00725	0.0100077		0.00725	0.011631		0.00725	0.0311318		0.00725	-0.00100337		0.00725	0.0311318		0.00725	0.0203712		0.00725	0.0157197		0.00725	0.0393312
																				0.0072625	0.0203344		0.0072625	0.0155699		0.0072625	0.010051		0.0072625	0.0117482		0.0072625	0.0311263		0.0072625	-0.000985137		0.0072625	0.0311263		0.0072625	0.0203286		0.0072625	0.0157761		0.0072625	0.0393534
																				0.007275	0.0202211		0.007275	0.0156217		0.007275	0.0100855		0.007275	0.0117833		0.007275	0.0311405		0.007275	-0.00093038		0.007275	0.0311405		0.007275	0.0203967		0.007275	0.0158398		0.007275	0.0394112
																				0.0072875	0.0202436		0.0072875	0.0157275		0.0072875	0.0102061		0.0072875	0.0117214		0.0072875	0.0312082		0.0072875	-0.000955745		0.0072875	0.0312082		0.0072875	0.020549		0.0072875	0.0159268		0.0072875	0.0394068
																				0.0073	0.0203334		0.0073	0.0157127		0.0073	0.0102463		0.0073	0.0116944		0.0073	0.0312736		0.0073	-0.000939524		0.0073	0.0312736		0.0073	0.0205501		0.0073	0.0160221		0.0073	0.0393045
																				0.0073125	0.0203024		0.0073125	0.0156809		0.0073125	0.0102181		0.0073125	0.0116161		0.0073125	0.0313217		0.0073125	-0.000904032		0.0073125	0.0313217		0.0073125	0.0205629		0.0073125	0.0161386		0.0073125	0.0392333
																				0.007325	0.0202692		0.007325	0.0156778		0.007325	0.0101949		0.007325	0.0115768		0.007325	0.031349		0.007325	-0.00077325		0.007325	0.031349		0.007325	0.0205533		0.007325	0.0162393		0.007325	0.0392022
																				0.0073375	0.0201634		0.0073375	0.0156566		0.0073375	0.0102147		0.0073375	0.0115139		0.0073375	0.0313654		0.0073375	-0.000760071		0.0073375	0.0313654		0.0073375	0.0205405		0.0073375	0.0163031		0.0073375	0.0391978
																				0.00735	0.0201025		0.00735	0.0156905		0.00735	0.0102813		0.00735	0.0114571		0.00735	0.0313392		0.00735	-0.000679958		0.00735	0.0313392		0.00735	0.0205384		0.00735	0.0163269		0.00735	0.0391533
																				0.0073625	0.0199497		0.0073625	0.0158343		0.0073625	0.0102978		0.0073625	0.0114558		0.0073625	0.0313359		0.0073625	-0.000593729		0.0073625	0.0313359		0.0073625	0.0204692		0.0073625	0.0162082		0.0073625	0.0391222
																				0.007375	0.0198643		0.007375	0.0158777		0.007375	0.0102098		0.007375	0.0114996		0.007375	0.0313665		0.007375	-0.000620096		0.007375	0.0313665		0.007375	0.0204266		0.007375	0.0160859		0.007375	0.0391488
																				0.0073875	0.019845		0.0073875	0.0157423		0.0073875	0.0101056		0.0073875	0.0115249		0.0073875	0.0313337		0.0073875	-0.000633278		0.0073875	0.0313337		0.0073875	0.0203872		0.0073875	0.0161081		0.0073875	0.0392289
																				0.0074	0.01986		0.0074	0.0156651		0.0074	0.0100711		0.0074	0.0115105		0.0074	0.0312791		0.0074	-0.000721515		0.0074	0.0312791		0.0074	0.0203989		0.0074	0.0161117		0.0074	0.03926
																				0.0074125	0.0198258		0.0074125	0.0156312		0.0074125	0.0102213		0.0074125	0.011516		0.0074125	0.0313588		0.0074125	-0.000736711		0.0074125	0.0313588		0.0074125	0.0203829		0.0074125	0.0161903		0.0074125	0.0393001
																				0.007425	0.0197617		0.007425	0.0156492		0.007425	0.0102915		0.007425	0.0115595		0.007425	0.0314243		0.007425	-0.000753973		0.007425	0.0314243		0.007425	0.0203425		0.007425	0.0162319		0.007425	0.0392956
																				0.0074375	0.0196923		0.0074375	0.0157063		0.0074375	0.0102949		0.0074375	0.0116517		0.0074375	0.0314134		0.0074375	-0.000679958		0.0074375	0.0314134		0.0074375	0.020385		0.0074375	0.0162066		0.0074375	0.0394379
																				0.00745	0.0196945		0.00745	0.015663		0.00745	0.0103176		0.00745	0.0116756		0.00745	0.0313457		0.00745	-0.000581527		0.00745	0.0313457		0.00745	0.0203531		0.00745	0.0161033		0.00745	0.0394424
																				0.0074625	0.0196112		0.0074625	0.0156418		0.0074625	0.0103871		0.0074625	0.0116792		0.0074625	0.031337		0.0074625	-0.000617045		0.0074625	0.031337		0.0074625	0.020385		0.0074625	0.0160153		0.0074625	0.0393979
																				0.007475	0.0195653		0.007475	0.0156153		0.007475	0.0104119		0.007475	0.0117128		0.007475	0.0313774		0.007475	-0.000808752		0.007475	0.0313774		0.007475	0.0203797		0.007475	0.016019		0.007475	0.0393267
																				0.0074875	0.0195963		0.0074875	0.0156418		0.0074875	0.0103999		0.0074875	0.0116617		0.0074875	0.0313916		0.0074875	-0.000940505		0.0074875	0.0313916		0.0074875	0.0202413		0.0074875	0.0159979		0.0074875	0.0394112
																				0.0075	0.0196315		0.0075	0.0157423		0.0075	0.0103727		0.0075	0.0115357		0.0075	0.0314746		0.0075	-0.000925317		0.0075	0.0314746		0.0075	0.0201136		0.0075	0.0161413		0.0075	0.0394068
																				0.0075125	0.0195536		0.0075125	0.0158248		0.0075125	0.0102654		0.0075125	0.011416		0.0075125	0.0315237		0.0075125	-0.00085438		0.0075125	0.0315237		0.0075125	0.0201679		0.0075125	0.016184		0.0075125	0.0392956
																				0.007525	0.019416		0.007525	0.015774		0.007525	0.0102163		0.007525	0.0114131		0.007525	0.0315347		0.007525	-0.000865489		0.007525	0.0315347		0.007525	0.0201722		0.007525	0.0161539		0.007525	0.0391755
																				0.0075375	0.0193711		0.0075375	0.0157222		0.0075375	0.0102395		0.0075375	0.0114479		0.0075375	0.0315434		0.0075375	-0.000815832		0.0075375	0.0315434		0.0075375	0.0201626		0.0075375	0.016127		0.0075375	0.0390955
																				0.00755	0.0192826		0.00755	0.0156439		0.00755	0.0101521		0.00755	0.0114836		0.00755	0.0315598		0.00755	-0.000728596		0.00755	0.0315598		0.00755	0.0201072		0.00755	0.0161175		0.00755	0.03918
																				0.0075625	0.0192016		0.0075625	0.015553		0.0075625	0.0101562		0.0075625	0.0115082		0.0075625	0.0316417		0.0075625	-0.000657627		0.0075625	0.0316417		0.0075625	0.0201647		0.0075625	0.0161028		0.0075625	0.0391444
																				0.007575	0.0192389		0.007575	0.0155646		0.007575	0.010297		0.007575	0.011559		0.007575	0.0317204		0.007575	-0.000605878		0.007575	0.0317204		0.007575	0.0202168		0.007575	0.0160596		0.007575	0.0389977
																				0.0075875	0.0192847		0.0075875	0.015628		0.0075875	0.0104273		0.0075875	0.0116216		0.0075875	0.03168		0.0075875	-0.000610945		0.0075875	0.03168		0.0075875	0.0203393		0.0075875	0.0161028		0.0075875	0.0389533
																				0.0076	0.0193253		0.0076	0.0157645		0.0076	0.0105091		0.0076	0.0116808		0.0076	0.0316221		0.0076	-0.000693139		0.0076	0.0316221		0.0076	0.0203754		0.0076	0.016184		0.0076	0.0390466
																				0.0076125	0.0192698		0.0076125	0.015847		0.0076125	0.0104846		0.0076125	0.0117091		0.0076125	0.031669		0.0076125	-0.000679958		0.0076125	0.031669		0.0076125	0.0203339		0.0076125	0.016243		0.0076125	0.0391
																				0.007625	0.0192197		0.007625	0.0158322		0.007625	0.0104989		0.007625	0.0116415		0.007625	0.0316341		0.007625	-0.000701254		0.007625	0.0316341		0.007625	0.0203062		0.007625	0.0162778		0.007625	0.0390866
																				0.0076375	0.0191717		0.0076375	0.0158121		0.0076375	0.0104333		0.0076375	0.0115975		0.0076375	0.0316647		0.0076375	-0.000787462		0.0076375	0.0316647		0.0076375	0.0203265		0.0076375	0.0161581		0.0076375	0.0389889
																				0.00765	0.019063		0.00765	0.0158047		0.00765	0.0103766		0.00765	0.011625		0.00765	0.0317379		0.00765	-0.000783379		0.00765	0.0317379		0.00765	0.020384		0.00765	0.0160506		0.00765	0.0391311
																				0.0076625	0.0189638		0.0076625	0.0157021		0.0076625	0.0103996		0.0076625	0.0116661		0.0076625	0.0318363		0.0076625	-0.000758056		0.0076625	0.0318363		0.0076625	0.0203403		0.0076625	0.0160406		0.0076625	0.0392689
																				0.007675	0.0188818		0.007675	0.0156756		0.007675	0.0104101		0.007675	0.0117576		0.007675	0.031739		0.007675	-0.00067789		0.007675	0.031739		0.007675	0.0203116		0.007675	0.0161344		0.007675	0.0392556
																				0.0076875	0.0188093		0.0076875	0.0156926		0.0076875	0.010407		0.0076875	0.0116999		0.0076875	0.0315925		0.0076875	-0.000683008		0.0076875	0.0315925		0.0076875	0.020286		0.0076875	0.0162704		0.0076875	0.0392111
																				0.0077	0.0187656		0.0077	0.0156915		0.0077	0.0104971		0.0077	0.0116701		0.0077	0.0314713		0.0077	-0.000661659		0.0077	0.0314713		0.0077	0.0203212		0.0077	0.0162873		0.0077	0.0391311
																				0.0077125	0.0186687		0.0077125	0.015791		0.0077125	0.0105031		0.0077125	0.0117691		0.0077125	0.0313501		0.0077125	-0.000606912		0.0077125	0.0313501		0.0077125	0.0202786		0.0077125	0.0161471		0.0077125	0.03906
																				0.007725	0.0186144		0.007725	0.0159486		0.007725	0.0104365		0.007725	0.0117688		0.007725	0.0314265		0.007725	-0.000630228		0.007725	0.0314265		0.007725	0.0202062		0.007725	0.0159789		0.007725	0.0389266
																				0.0077375	0.0185196		0.0077375	0.0159412		0.0077375	0.0103699		0.0077375	0.0116769		0.0077375	0.031503		0.0077375	-0.000726581		0.0077375	0.031503		0.0077375	0.0202179		0.0077375	0.0158477		0.0077375	0.0389533
																				0.00775	0.0184387		0.00775	0.0158608		0.00775	0.010356		0.00775	0.011631		0.00775	0.0314931		0.00775	-0.000852313		0.00775	0.0314931		0.00775	0.0201828		0.00775	0.0158493		0.00775	0.0391311
																				0.0077625	0.0183653		0.0077625	0.0157032		0.0077625	0.0105321		0.0077625	0.0116923		0.0077625	0.0314648		0.0077625	-0.000852313		0.0077625	0.0314648		0.0077625	0.0201711		0.0077625	0.0158166		0.0077625	0.0391533
																				0.007775	0.0184132		0.007775	0.0156259		0.007775	0.0105486		0.007775	0.0116674		0.007775	0.0314768		0.007775	-0.000786428		0.007775	0.0314768		0.007775	0.0202413		0.007775	0.0158409		0.007775	0.0390333
																				0.0077875	0.0184781		0.0077875	0.0156524		0.0077875	0.0105468		0.0077875	0.0115875		0.0077875	0.0314364		0.0077875	-0.000704304		0.0077875	0.0314364		0.0077875	0.0202009		0.0077875	0.0158714		0.0077875	0.0390111
																				0.0078	0.0185079		0.0078	0.015738		0.0078	0.0105426		0.0078	0.0115922		0.0078	0.0314418		0.0078	-0.000633278		0.0078	0.0314418		0.0078	0.0200892		0.0078	0.0158066		0.0078	0.0389488
																				0.0078125	0.018592		0.0078125	0.0158185		0.0078125	0.0106756		0.0078125	0.0116156		0.0078125	0.031574		0.0078125	-0.000643411		0.0078125	0.031574		0.0078125	0.0201541		0.0078125	0.0158256		0.0078125	0.0390244
																				0.007825	0.0186922		0.007825	0.0159148		0.007825	0.0108045		0.007825	0.0116271		0.007825	0.0317575		0.007825	-0.000721515		0.007825	0.0317575		0.007825	0.0202658		0.007825	0.0159731		0.007825	0.0391311
																				0.0078375	0.0188061		0.0078375	0.0159518		0.0078375	0.0108644		0.0078375	0.0116868		0.0078375	0.0318264		0.0078375	-0.000712418		0.0078375	0.0318264		0.0078375	0.0204074		0.0078375	0.0159231		0.0078375	0.0391711
																				0.00785	0.0187379		0.00785	0.0159402		0.00785	0.0108137		0.00785	0.0117075		0.00785	0.0317882		0.00785	-0.000628212		0.00785	0.0317882		0.00785	0.02045		0.00785	0.0158609		0.00785	0.0392511
																				0.0078625	0.018674		0.0078625	0.0159603		0.0078625	0.010771		0.0078625	0.0117387		0.0078625	0.0318494		0.0078625	-0.000434408		0.0078625	0.0318494		0.0078625	0.0204415		0.0078625	0.0159189		0.0078625	0.0392067
																				0.007875	0.0187156		0.007875	0.0159042		0.007875	0.01073		0.007875	0.0116837		0.007875	0.0318712		0.007875	-0.000279116		0.007875	0.0318712		0.007875	0.0204542		0.007875	0.0159178		0.007875	0.0391711
																				0.0078875	0.018723		0.0078875	0.0158111		0.0078875	0.0107077		0.0078875	0.0117261		0.0078875	0.0318373		0.0078875	-0.000323765		0.0078875	0.0318373		0.0078875	0.0204798		0.0078875	0.015911		0.0078875	0.0391889
																				0.0079	0.0187188		0.0079	0.0157211		0.0079	0.0105875		0.0079	0.0117613		0.0079	0.0318089		0.0079	-0.000433425		0.0079	0.0318089		0.0079	0.020418		0.0079	0.0159236		0.0079	0.0390955
																				0.0079125	0.0187028		0.0079125	0.0157539		0.0079125	0.0104642		0.0079125	0.0117343		0.0079125	0.0318701		0.0079125	-0.000550091		0.0079125	0.0318701		0.0079125	0.020385		0.0079125	0.0159336		0.0079125	0.0390066
																				0.007925	0.0185654		0.007925	0.0157666		0.007925	0.0104584		0.007925	0.0117269		0.007925	0.0318253		0.007925	-0.000620096		0.007925	0.0318253		0.007925	0.0202786		0.007925	0.0159373		0.007925	0.0388866
																				0.0079375	0.0185196		0.0079375	0.0157455		0.0079375	0.0105196		0.0079375	0.0118223		0.0079375	0.0317575		0.0079375	-0.000641395		0.0079375	0.0317575		0.0079375	0.0203116		0.0079375	0.016029		0.0079375	0.0389844
																				0.00795	0.0185196		0.00795	0.0156365		0.00795	0.0105188		0.00795	0.0118383		0.00795	0.0317936		0.00795	-0.000639379		0.00795	0.0317936		0.00795	0.0202977		0.00795	0.01601		0.00795	0.0389533
																				0.0079625	0.018559		0.0079625	0.0156133		0.0079625	0.0105603		0.0079625	0.0117953		0.0079625	0.031751		0.0079625	-0.000665742		0.0079625	0.031751		0.0079625	0.0202541		0.0079625	0.0159062		0.0079625	0.0389444
																				0.007975	0.0185867		0.007975	0.015609		0.007975	0.0105901		0.007975	0.0117597		0.007975	0.0316833		0.007975	-0.000698204		0.007975	0.0316833		0.007975	0.0202711		0.007975	0.0159268		0.007975	0.0390111
																				0.0079875	0.0185665		0.0079875	0.0155498		0.0079875	0.0105695		0.0079875	0.0117492		0.0079875	0.0317466		0.0079875	-0.000721515		0.0079875	0.0317466		0.0079875	0.0203403		0.0079875	0.0159695		0.0079875	0.0389622
																				0.008	0.0185612		0.008	0.0156059		0.008	0.0105441		0.008	0.0117204		0.008	0.0318483		0.008	-0.000597761		0.008	0.0318483		0.008	0.0204106		0.008	0.0159405		0.008	0.0389577
																				0.0080125	0.0185409		0.0080125	0.0156608		0.0080125	0.0105418		0.0080125	0.0116863		0.0080125	0.0319489		0.0080125	-0.000497347		0.0080125	0.0319489		0.0080125	0.0203808		0.0080125	0.0159062		0.0080125	0.0389089
																				0.008025	0.0185612		0.008025	0.0156926		0.008025	0.0105177		0.008025	0.0116868		0.008025	0.0320232		0.008025	-0.000451682		0.008025	0.0320232		0.008025	0.0203425		0.008025	0.0158841		0.008025	0.0389266
																				0.0080375	0.0185196		0.0080375	0.0158005		0.0080375	0.0104778		0.0080375	0.0117505		0.0080375	0.0320243		0.0080375	-0.000448631		0.0080375	0.0320243		0.0080375	0.0205011		0.0080375	0.0158641		0.0080375	0.0389977
																				0.00805	0.0185143		0.00805	0.0158428		0.00805	0.0104678		0.00805	0.0118698		0.00805	0.0319347		0.00805	-0.000425305		0.00805	0.0319347		0.00805	0.0206417		0.00805	0.0159705		0.00805	0.0390333
																				0.0080625	0.0186325		0.0080625	0.0158301		0.0080625	0.0105379		0.0080625	0.0118784		0.0080625	0.0317925		0.0080625	-0.000420185		0.0080625	0.0317925		0.0080625	0.0206385		0.0080625	0.0160163		0.0080625	0.0390199
																				0.008075	0.0187422		0.008075	0.0157571		0.008075	0.0105256		0.008075	0.0119358		0.008075	0.0317018		0.008075	-0.000395875		0.008075	0.0317018		0.008075	0.0206055		0.008075	0.01599		0.008075	0.0390644
																				0.0080875	0.0186783		0.0080875	0.0157666		0.0080875	0.0105376		0.0080875	0.0119741		0.0080875	0.0317259		0.0080875	-0.000419202		0.0080875	0.0317259		0.0080875	0.0205639		0.0080875	0.0160211		0.0080875	0.0390466
																				0.0081	0.0186708		0.0081	0.01592		0.0081	0.0105948		0.0081	0.0119681		0.0081	0.031775		0.0081	-0.000429339		0.0081	0.031775		0.0081	0.0205703		0.0081	0.0160337		0.0081	0.0390111
																				0.0081125	0.018657		0.0081125	0.0159973		0.0081125	0.010609		0.0081125	0.0119135		0.0081125	0.0317302		0.0081125	-0.000427322		0.0081125	0.0317302		0.0081125	0.0206705		0.0081125	0.0160712		0.0081125	0.03886
																				0.008125	0.0186602		0.008125	0.0159994		0.008125	0.0106445		0.008125	0.011924		0.008125	0.0316985		0.008125	-0.000421219		0.008125	0.0316985		0.008125	0.0206779		0.008125	0.0161065		0.008125	0.0388333
																				0.0081375	0.0186091		0.0081375	0.0159507		0.0081375	0.0105771		0.0081375	0.0119193		0.0081375	0.0318461		0.0081375	-0.00047299		0.0081375	0.0318461		0.0081375	0.0206151		0.0081375	0.0160311		0.0081375	0.0389222
																				0.00815	0.0186123		0.00815	0.0159423		0.00815	0.0103996		0.00815	0.0118682		0.00815	0.0319379		0.00815	-0.000604896		0.00815	0.0319379		0.00815	0.0205043		0.00815	0.01597		0.00815	0.03906
																				0.0081625	0.018607		0.0081625	0.0158946		0.0081625	0.01035		0.0081625	0.0117851		0.0081625	0.0318811		0.0081625	-0.000624128		0.0081625	0.0318811		0.0081625	0.0204723		0.0081625	0.0159447		0.0081625	0.0390777
																				0.008175	0.0186336		0.008175	0.0159338		0.008175	0.0103908		0.008175	0.0116496		0.008175	0.0318439		0.008175	-0.000598795		0.008175	0.0318439		0.008175	0.0204479		0.008175	0.0158888		0.008175	0.0390333
																				0.0081875	0.0185441		0.0081875	0.0160206		0.0081875	0.0104529		0.0081875	0.0115422		0.0081875	0.0317521		0.0081875	-0.000539956		0.0081875	0.0317521		0.0081875	0.0203329		0.0081875	0.0158799		0.0081875	0.0390911
																				0.0082	0.0184877		0.0082	0.0161117		0.0082	0.0104707		0.0082	0.0116069		0.0082	0.0316461		0.0082	-0.000395875		0.0082	0.0316461		0.0082	0.0202456		0.0082	0.0159157		0.0082	0.0391311
																				0.0082125	0.0184888		0.0082125	0.0161424		0.0082125	0.0104848		0.0082125	0.0116866		0.0082125	0.0316352		0.0082125	-0.000340008		0.0082125	0.0316352		0.0082125	0.0201743		0.0082125	0.0160079		0.0082125	0.0391311
																				0.008225	0.0184622		0.008225	0.0160322		0.008225	0.0105238		0.008225	0.0117678		0.008225	0.0316996		0.008225	-0.000420185		0.008225	0.0316996		0.008225	0.0202158		0.008225	0.0160849		0.008225	0.0390111
																				0.0082375	0.0185697		0.0082375	0.0159793		0.0082375	0.0105684		0.0082375	0.0117468		0.0082375	0.0316636		0.0082375	-0.000458768		0.0082375	0.0316636		0.0082375	0.0203361		0.0082375	0.0160021		0.0082375	0.0389399
																				0.00825	0.0186165		0.00825	0.0159592		0.00825	0.010632		0.00825	0.0116834		0.00825	0.031657		0.00825	-0.00048416		0.00825	0.031657		0.00825	0.0203872		0.00825	0.0159457		0.00825	0.0389933
																				0.0082625	0.0184845		0.0082625	0.0159804		0.0082625	0.0105974		0.0082625	0.0117054		0.0082625	0.0316373		0.0082625	-0.000535871		0.0082625	0.0316373		0.0082625	0.0204649		0.0082625	0.0159368		0.0082625	0.0389889
																				0.008275	0.0183908		0.008275	0.0159804		0.008275	0.0106157		0.008275	0.0118074		0.008275	0.0317412		0.008275	-0.000518652		0.008275	0.0317412		0.008275	0.0205501		0.008275	0.0159283		0.008275	0.0389755
																				0.0082875	0.0183706		0.0082875	0.0159349		0.0082875	0.0106343		0.0082875	0.0118155		0.0082875	0.0317466		0.0082875	-0.000447597		0.0082875	0.0317466		0.0082875	0.0205522		0.0082875	0.0160464		0.0082875	0.0389399
																				0.0083	0.0183461		0.0083	0.015955		0.0083	0.0106249		0.0083	0.011853		0.0083	0.0317444		0.0083	-0.00047299		0.0083	0.0317444		0.0083	0.0205		0.0083	0.0160754		0.0083	0.0388733
																				0.0083125	0.0183855		0.0083125	0.0159846		0.0083125	0.0106487		0.0083125	0.0118996		0.0083125	0.031763		0.0083125	-0.000419202		0.0083125	0.031763		0.0083125	0.0204234		0.0083125	0.0160353		0.0083125	0.0388777
																				0.008325	0.0184792		0.008325	0.015992		0.008325	0.0106777		0.008325	0.0118656		0.008325	0.0317575		0.008325	-0.000317712		0.008325	0.0317575		0.008325	0.0203893		0.008325	0.0159658		0.008325	0.0389577
																				0.0083375	0.0184749		0.0083375	0.0159963		0.0083375	0.0107023		0.0083375	0.0118213		0.0083375	0.0316931		0.0083375	-0.0002385		0.0083375	0.0316931		0.0083375	0.0203914		0.0083375	0.0159568		0.0083375	0.0390066
																				0.00835	0.0184451		0.00835	0.0159846		0.00835	0.0106502		0.00835	0.0118527		0.00835	0.031621		0.00835	-0.000312642		0.00835	0.031621		0.00835	0.0203275		0.00835	0.0158672		0.00835	0.0389844
																				0.0083625	0.0184121		0.0083625	0.0159941		0.0083625	0.0106356		0.0083625	0.0118839		0.0083625	0.0315499		0.0083625	-0.000347147		0.0083625	0.0315499		0.0083625	0.020351		0.0083625	0.015803		0.0083625	0.0389933
																				0.008375	0.018361		0.008375	0.0158576		0.008375	0.0106163		0.008375	0.0118027		0.008375	0.0314429		0.008375	-0.000265923		0.008375	0.0314429		0.008375	0.0204074		0.008375	0.0158088		0.008375	0.0389533
																				0.0083875	0.0183983		0.0083875	0.0157127		0.0083875	0.0106103		0.0083875	0.0117749		0.0083875	0.0313872		0.0083875	-0.000288274		0.0083875	0.0313872		0.0083875	0.0204681		0.0083875	0.0157798		0.0083875	0.0389444
																				0.0084	0.0184345		0.0084	0.015738		0.0084	0.0105841		0.0084	0.0117788		0.0084	0.0313763		0.0084	-0.000370477		0.0084	0.0313763		0.0084	0.0205309		0.0084	0.015863		0.0084	0.0390777
																				0.0084125	0.0184121		0.0084125	0.0158608		0.0084125	0.0106027		0.0084125	0.0117717		0.0084125	0.0314178		0.0084125	-0.000400944		0.0084125	0.0314178		0.0084125	0.0205671		0.0084125	0.0160116		0.0084125	0.03914
																				0.008425	0.0183727		0.008425	0.0159603		0.008425	0.0106131		0.008425	0.0118517		0.008425	0.0314265		0.008425	-0.000372495		0.008425	0.0314265		0.008425	0.0205416		0.008425	0.0159731		0.008425	0.0390911
																				0.0084375	0.0184079		0.0084375	0.0160471		0.0084375	0.0105844		0.0084375	0.011935		0.0084375	0.0314931		0.0084375	-0.00039484		0.0084375	0.0314931		0.0084375	0.0205224		0.0084375	0.0158483		0.0084375	0.0389933
																				0.00845	0.0184292		0.00845	0.0161784		0.00845	0.0105452		0.00845	0.0119356		0.00845	0.0314211		0.00845	-0.000459802		0.00845	0.0314211		0.00845	0.0205267		0.00845	0.0158509		0.00845	0.0389311
																				0.0084625	0.0183695		0.0084625	0.0162122		0.0084625	0.0105974		0.0084625	0.0119065		0.0084625	0.0312474		0.0084625	-0.000468904		0.0084625	0.0312474		0.0084625	0.0205991		0.0084625	0.0158504		0.0084625	0.0389133
																				0.008475	0.0183717		0.008475	0.0160407		0.008475	0.010633		0.008475	0.0119277		0.008475	0.0312617		0.008475	-0.000500398		0.008475	0.0312617		0.008475	0.0206183		0.008475	0.0159073		0.008475	0.0389488
																				0.0084875	0.0184536		0.0084875	0.0159126		0.0084875	0.0106942		0.0084875	0.0119927		0.0084875	0.0312333		0.0084875	-0.000600812		0.0084875	0.0312333		0.0084875	0.0206012		0.0084875	0.0160105		0.0084875	0.0389711
																				0.0085	0.0184919		0.0085	0.01592		0.0085	0.0107569		0.0085	0.0120745		0.0085	0.0312693		0.0085	-0.000635294		0.0085	0.0312693		0.0085	0.0206449		0.0085	0.0160801		0.0085	0.0390288
																				0.0085125	0.0185026		0.0085125	0.0159751		0.0085125	0.0107535		0.0085125	0.0120934		0.0085125	0.0314364		0.0085125	-0.000522685		0.0085125	0.0314364		0.0085125	0.0206555		0.0085125	0.015991		0.0085125	0.0391755
																				0.008525	0.0185889		0.008525	0.0160534		0.008525	0.0106955		0.008525	0.0120738		0.008525	0.0316144		0.008525	-0.000355269		0.008525	0.0316144		0.008525	0.0206566		0.008525	0.015852		0.008525	0.0391089
																				0.0085375	0.0185867		0.0085375	0.0161222		0.0085375	0.0107117		0.0085375	0.0120543		0.0085375	0.0316821		0.0085375	-0.000326817		0.0085375	0.0316821		0.0085375	0.020679		0.0085375	0.0157829		0.0085375	0.0391222
																				0.00855	0.0185175		0.00855	0.0161095		0.00855	0.0107428		0.00855	0.0120774		0.00855	0.0317718		0.00855	-0.000342078		0.00855	0.0317718		0.00855	0.020696		0.00855	0.0157666		0.00855	0.0391711
																				0.0085625	0.0184068		0.0085625	0.0161614		0.0085625	0.0107694		0.0085625	0.0121443		0.0085625	0.0317696		0.0085625	-0.000320764		0.0085625	0.0317696		0.0085625	0.0206747		0.0085625	0.0158114		0.0085625	0.0391889
																				0.008575	0.0183568		0.008575	0.0161477		0.008575	0.0108225		0.008575	0.0121718		0.008575	0.0317127		0.008575	-0.000223287		0.008575	0.0317127		0.008575	0.020532		0.008575	0.0158314		0.008575	0.0391978
																				0.0085875	0.0183312		0.0085875	0.0160778		0.0085875	0.0108591		0.0085875	0.0121514		0.0085875	0.0316133		0.0085875	-0.000269958		0.0085875	0.0316133		0.0085875	0.0204479		0.0085875	0.0158767		0.0085875	0.0391755
																				0.0086	0.0182716		0.0086	0.0160809		0.0086	0.0108244		0.0086	0.0121453		0.0086	0.0315434		0.0086	-0.000380616		0.0086	0.0315434		0.0086	0.0205086		0.0086	0.0158672		0.0086	0.0390066
																				0.0086125	0.0182269		0.0086125	0.0160968		0.0086125	0.0107708		0.0086125	0.012116		0.0086125	0.0314364		0.0086125	-0.000503397		0.0086125	0.0314364		0.0086125	0.0205703		0.0086125	0.0158857		0.0086125	0.0389399
																				0.008625	0.0183153		0.008625	0.0160905		0.008625	0.0107608		0.008625	0.0120659		0.008625	0.0314997		0.008625	-0.000519635		0.008625	0.0314997		0.008625	0.0204255		0.008625	0.0158393		0.008625	0.0389311
																				0.0086375	0.0183738		0.0086375	0.0161169		0.0086375	0.0108262		0.0086375	0.0120504		0.0086375	0.0316712		0.0086375	-0.000476041		0.0086375	0.0316712		0.0086375	0.0202881		0.0086375	0.0157097		0.0086375	0.03906
																				0.00865	0.0184664		0.00865	0.0160566		0.00865	0.0108424		0.00865	0.0120425		0.00865	0.0317138		0.00865	-0.000538922		0.00865	0.0317138		0.00865	0.0202083		0.00865	0.0156802		0.00865	0.0390288
																				0.0086625	0.0184036		0.0086625	0.0158735		0.0086625	0.0108377		0.0086625	0.012052		0.0086625	0.0315707		0.0086625	-0.000619062		0.0086625	0.0315707		0.0086625	0.0202562		0.0086625	0.0157224		0.0086625	0.0390511
																				0.008675	0.0182376		0.008675	0.0158068		0.008675	0.0107355		0.008675	0.0119809		0.008675	0.0313534		0.008675	-0.000603862		0.008675	0.0313534		0.008675	0.0203691		0.008675	0.0157951		0.008675	0.0389889
																				0.0086875	0.0181408		0.0086875	0.0159021		0.0086875	0.0107143		0.0086875	0.0119563		0.0086875	0.0313829		0.0086875	-0.000639379		0.0086875	0.0313829		0.0086875	0.0203925		0.0086875	0.0158256		0.0086875	0.0389622
																				0.0087	0.0182078		0.0087	0.0160227		0.0087	0.0107062		0.0087	0.0120386		0.0087	0.0314986		0.0087	-0.000628212		0.0087	0.0314986		0.0087	0.0203978		0.0087	0.0158209		0.0087	0.0389844
																				0.0087125	0.0182663		0.0087125	0.0160407		0.0087125	0.0106492		0.0087125	0.012116		0.0087125	0.031704		0.0087125	-0.000527753		0.0087125	0.031704		0.0087125	0.0202658		0.0087125	0.0158646		0.0087125	0.0390466
																				0.008725	0.0182514		0.008725	0.0161508		0.008725	0.0106142		0.008725	0.0121988		0.008725	0.0318351		0.008725	-0.000480075		0.008725	0.0318351		0.008725	0.0202871		0.008725	0.0158999		0.008725	0.0390822
																				0.0087375	0.0181684		0.0087375	0.0162334		0.0087375	0.0106727		0.0087375	0.0121834		0.0087375	0.0319084		0.0087375	-0.000519635		0.0087375	0.0319084		0.0087375	0.0204085		0.0087375	0.0160111		0.0087375	0.0390333
																				0.00875	0.0182631		0.00875	0.0161731		0.00875	0.0106743		0.00875	0.0120714		0.00875	0.0319565		0.00875	-0.000521703		0.00875	0.0319565		0.00875	0.0203446		0.00875	0.0160406		0.00875	0.0390911
																				0.0087625	0.0183653		0.0087625	0.0161011		0.0087625	0.0107224		0.0087625	0.0119377		0.0087625	0.0319773		0.0087625	-0.000578477		0.0087625	0.0319773		0.0087625	0.020335		0.0087625	0.0160833		0.0087625	0.0390333
																				0.008775	0.0184504		0.008775	0.0160174		0.008775	0.0108181		0.008775	0.0119856		0.008775	0.0319587		0.008775	-0.000591712		0.008775	0.0319587		0.008775	0.020252		0.008775	0.0160501		0.008775	0.0390955
																				0.0087875	0.0185548		0.0087875	0.0159878		0.0087875	0.0108293		0.0087875	0.0120231		0.0087875	0.0319007		0.0087875	-0.000530804		0.0087875	0.0319007		0.0087875	0.0202051		0.0087875	0.0160379		0.0087875	0.0391488
																				0.0088	0.0186591		0.0088	0.016009		0.0088	0.0107318		0.0088	0.0121105		0.0088	0.031892		0.0088	-0.000460785		0.0088	0.031892		0.0088	0.0201913		0.0088	0.0160517		0.0088	0.0391978
																				0.0088125	0.0185963		0.0088125	0.0160566		0.0088125	0.0107357		0.0088125	0.0122219		0.0088125	0.0317958		0.0088125	-0.000491245		0.0088125	0.0317958		0.0088125	0.0202945		0.0088125	0.0160759		0.0088125	0.0392867
																				0.008825	0.0186112		0.008825	0.0159571		0.008825	0.0108176		0.008825	0.0122125		0.008825	0.0315674		0.008825	-0.000508517		0.008825	0.0315674		0.008825	0.0203797		0.008825	0.0159183		0.008825	0.03926
																				0.0088375	0.0187156		0.0088375	0.0158819		0.0088375	0.0109928		0.0088375	0.0121535		0.0088375	0.0314866		0.0088375	-0.000457733		0.0088375	0.0314866		0.0088375	0.0204595		0.0088375	0.0157735		0.0088375	0.03914
																				0.00885	0.0187539		0.00885	0.0158396		0.00885	0.0111228		0.00885	0.0121684		0.00885	0.031444		0.00885	-0.000396858		0.00885	0.031444		0.00885	0.0205298		0.00885	0.0156576		0.00885	0.0390377
																				0.0088625	0.0187688		0.0088625	0.0158502		0.0088625	0.011199		0.0088625	0.0122775		0.0088625	0.0314877		0.0088625	-0.000389771		0.0088625	0.0314877		0.0088625	0.0204904		0.0088625	0.0156744		0.0088625	0.0389399
																				0.008875	0.0188583		0.008875	0.0159158		0.008875	0.0112806		0.008875	0.0124311		0.008875	0.0315718		0.008875	-0.000389771		0.008875	0.0315718		0.008875	0.0204319		0.008875	0.0157529		0.008875	0.0390199
																				0.0088875	0.0189926		0.0088875	0.0160238		0.0088875	0.011227		0.0088875	0.0123912		0.0088875	0.0316723		0.0088875	-0.000441545		0.0088875	0.0316723		0.0088875	0.0204127		0.0088875	0.0159073		0.0088875	0.0391177
																				0.0089	0.0189926		0.0089	0.0161466		0.0089	0.0111385		0.0089	0.0123048		0.0089	0.0317138		0.0089	-0.00056431		0.0089	0.0317138		0.0089	0.0203403		0.0089	0.0159989		0.0089	0.0391577
																				0.0089125	0.0189915		0.0089125	0.016154		0.0089125	0.0110878		0.0089125	0.0121842		0.0089125	0.0318089		0.0089125	-0.000565292		0.0089125	0.0318089		0.0089125	0.0202701		0.0089125	0.0160416		0.0089125	0.03906
																				0.008925	0.0189788		0.008925	0.0161042		0.008925	0.0110556		0.008925	0.0120559		0.008925	0.0318636		0.008925	-0.000502415		0.008925	0.0318636		0.008925	0.0203616		0.008925	0.0161386		0.008925	0.0391089
																				0.0089375	0.0190555		0.0089375	0.0161752		0.0089375	0.0110851		0.0089375	0.0121076		0.0089375	0.0318341		0.0089375	-0.000452665		0.0089375	0.0318341		0.0089375	0.0203946		0.0089375	0.0161239		0.0089375	0.0391355
																				0.00895	0.0190043		0.00895	0.0161826		0.00895	0.0110658		0.00895	0.0121587		0.00895	0.031692		0.00895	-0.000422254		0.00895	0.031692		0.00895	0.0203882		0.00895	0.0160069		0.00895	0.0390955
																				0.0089625	0.0189308		0.0089625	0.0161466		0.0089625	0.0110642		0.0089625	0.0121183		0.0089625	0.03161		0.0089625	-0.000350199		0.0089625	0.03161		0.0089625	0.0203627		0.0089625	0.0159494		0.0089625	0.0390555
																				0.008975	0.0189201		0.008975	0.0161508		0.008975	0.0110328		0.008975	0.0120402		0.008975	0.031515		0.008975	-0.000349165		0.008975	0.031515		0.008975	0.0203765		0.008975	0.0159621		0.008975	0.0390111
																				0.0089875	0.0189585		0.0089875	0.01619		0.0089875	0.0110265		0.0089875	0.0120205		0.0089875	0.0315783		0.0089875	-0.000370477		0.0089875	0.0315783		0.0089875	0.0203712		0.0089875	0.0159178		0.0089875	0.0389755
																				0.009	0.0189105		0.009	0.0161911		0.009	0.0110328		0.009	0.0119835		0.009	0.0315456		0.009	-0.000391789		0.009	0.0315456		0.009	0.0202679		0.009	0.0158767		0.009	0.0389222
																				0.0090125	0.0189031		0.0090125	0.0162112		0.0090125	0.0109952		0.0090125	0.0121157		0.0090125	0.0315707		0.0090125	-0.000386719		0.0090125	0.0315707		0.0090125	0.0202945		0.0090125	0.0159115		0.0090125	0.0389133
																				0.009025	0.0189479		0.009025	0.0162578		0.009025	0.010924		0.009025	0.0123214		0.009025	0.0316395		0.009025	-0.000454734		0.009025	0.0316395		0.009025	0.0204106		0.009025	0.015814		0.009025	0.0389488
																				0.0090375	0.0189681		0.0090375	0.016279		0.0090375	0.010942		0.0090375	0.0124237		0.0090375	0.0316527		0.0090375	-0.000536905		0.0090375	0.0316527		0.0090375	0.0205543		0.0090375	0.0157408		0.0090375	0.0389577
																				0.00905	0.0189361		0.00905	0.01628		0.00905	0.0110572		0.00905	0.012382		0.00905	0.0315641		0.00905	-0.000658661		0.00905	0.0315641		0.00905	0.0206449		0.00905	0.015724		0.00905	0.0389355
																				0.0090625	0.0189201		0.0090625	0.0163023		0.0090625	0.0110394		0.0090625	0.0122794		0.0090625	0.0314637		0.0090625	-0.000699186		0.0090625	0.0314637		0.0090625	0.0207045		0.0090625	0.0157334		0.0090625	0.0388511
																				0.009075	0.0190022		0.009075	0.0162504		0.009075	0.0111163		0.009075	0.0121962		0.009075	0.0314364		0.009075	-0.000649511		0.009075	0.0314364		0.009075	0.020696		0.009075	0.0157376		0.009075	0.0388378
																				0.0090875	0.0190214		0.0090875	0.01619		0.0090875	0.011189		0.0090875	0.0121183		0.0090875	0.0314953		0.0090875	-0.000608929		0.0090875	0.0314953		0.0090875	0.0206097		0.0090875	0.0157593		0.0090875	0.0389222
																				0.0091	0.0190747		0.0091	0.0161529		0.0091	0.0111587		0.0091	0.0122154		0.0091	0.0314626		0.0091	-0.000562293		0.0091	0.0314626		0.0091	0.0205905		0.0091	0.0158361		0.0091	0.0389977
																				0.0091125	0.0191408		0.0091125	0.0161529		0.0091125	0.011021		0.0091125	0.0122988		0.0091125	0.0313468		0.0091125	-0.000450648		0.0091125	0.0313468		0.0091125	0.0205714		0.0091125	0.0158904		0.0091125	0.0390111
																				0.009125	0.0191493		0.009125	0.0161371		0.009125	0.0109447		0.009125	0.0123122		0.009125	0.0313053		0.009125	-0.000379633		0.009125	0.0313053		0.009125	0.0205213		0.009125	0.0158377		0.009125	0.0389533
																				0.0091375	0.0190789		0.0091375	0.0160831		0.0091375	0.0110022		0.0091375	0.0122518		0.0091375	0.0313392		0.0091375	-0.000314659		0.0091375	0.0313392		0.0091375	0.0205618		0.0091375	0.0158051		0.0091375	0.0389622
																				0.00915	0.0189798		0.00915	0.0161011		0.00915	0.0110572		0.00915	0.0121469		0.00915	0.0314003		0.00915	-0.000330904		0.00915	0.0314003		0.00915	0.0207493		0.00915	0.0157729		0.00915	0.0390333
																				0.0091625	0.0189383		0.0091625	0.0161868		0.0091625	0.0111451		0.0091625	0.0120472		0.0091625	0.031408		0.0091625	-0.000406013		0.0091625	0.031408		0.0091625	0.0207642		0.0091625	0.0157371		0.0091625	0.0390733
																				0.009175	0.0190683		0.009175	0.016243		0.009175	0.0111076		0.009175	0.0120226		0.009175	0.0314484		0.009175	-0.000436425		0.009175	0.0314484		0.009175	0.0207067		0.009175	0.0156939		0.009175	0.03906
																				0.0091875	0.0192133		0.0091875	0.0162525		0.0091875	0.0110286		0.0091875	0.0120111		0.0091875	0.0315117		0.0091875	-0.000428305		0.0091875	0.0315117		0.0091875	0.0206886		0.0091875	0.0156192		0.0091875	0.0391177
																				0.0092	0.0192965		0.0092	0.0161709		0.0092	0.0110203		0.0092	0.0120035		0.0092	0.0315489		0.0092	-0.000430374		0.0092	0.0315489		0.0092	0.0206939		0.0092	0.0155913		0.0092	0.0390511
																				0.0092125	0.019193		0.0092125	0.0161498		0.0092125	0.0111118		0.0092125	0.0120001		0.0092125	0.0317193		0.0092125	-0.000453699		0.0092125	0.0317193		0.0092125	0.0206555		0.0092125	0.0156513		0.0092125	0.0389666
																				0.009225	0.0189724		0.009225	0.0160767		0.009225	0.0111477		0.009225	0.0120472		0.009225	0.0317641		0.009225	-0.000433425		0.009225	0.0317641		0.009225	0.0206673		0.009225	0.0157956		0.009225	0.0389844
																				0.0092375	0.0189255		0.0092375	0.0160195		0.0092375	0.0110682		0.0092375	0.0120381		0.0092375	0.0318384		0.0092375	-0.000398875		0.0092375	0.0318384		0.0092375	0.0207482		0.0092375	0.015873		0.0092375	0.0389844
																				0.00925	0.0189564		0.00925	0.0160513		0.00925	0.0110566		0.00925	0.01194		0.00925	0.0319139		0.00925	-0.000328886		0.00925	0.0319139		0.00925	0.0208516		0.00925	0.015862		0.00925	0.0388911
																				0.0092625	0.0190406		0.0092625	0.0160185		0.0092625	0.0110346		0.0092625	0.0120113		0.0092625	0.0318833		0.0092625	-0.000321747		0.0092625	0.0318833		0.0092625	0.0208975		0.0092625	0.0159004		0.0092625	0.0389577
																				0.009275	0.0190608		0.009275	0.0159454		0.009275	0.0109999		0.009275	0.0121128		0.009275	0.0318417		0.009275	-0.000404978		0.009275	0.0318417		0.009275	0.0209081		0.009275	0.0159036		0.009275	0.0390288
																				0.0092875	0.0191323		0.0092875	0.0159327		0.0092875	0.0109562		0.0092875	0.0121566		0.0092875	0.0318472		0.0092875	-0.000385685		0.0092875	0.0318472		0.0092875	0.0208484		0.0092875	0.0159083		0.0092875	0.0389977
																				0.0093	0.0190843		0.0093	0.0159349		0.0093	0.0109264		0.0093	0.012191		0.0093	0.0318319		0.0093	-0.000392823		0.0093	0.0318319		0.0093	0.0207461		0.0093	0.0159294		0.0093	0.0389533
																				0.0093125	0.018982		0.0093125	0.0160386		0.0093125	0.0108944		0.0093125	0.0122867		0.0093125	0.0317729		0.0093125	-0.000555158		0.0093125	0.0317729		0.0093125	0.0208154		0.0093125	0.015903		0.0093125	0.0390466
																				0.009325	0.0188445		0.009325	0.0160757		0.009325	0.0108869		0.009325	0.0123398		0.009325	0.0317849		0.009325	-0.000591712		0.009325	0.0317849		0.009325	0.0208271		0.009325	0.0157966		0.009325	0.0391488
																				0.0093375	0.0187774		0.0093375	0.0161466		0.0093375	0.0108895		0.0093375	0.0123405		0.0093375	0.0316789		0.0093375	-0.000553141		0.0093375	0.0316789		0.0093375	0.0208452		0.0093375	0.0157898		0.0093375	0.0392022
																				0.00935	0.0187859		0.00935	0.016154		0.00935	0.0109755		0.00935	0.0123117		0.00935	0.0315947		0.00935	-0.000479092		0.00935	0.0315947		0.00935	0.0208175		0.00935	0.0158303		0.00935	0.0391533
																				0.0093625	0.0188211		0.0093625	0.0161328		0.0093625	0.0110849		0.0093625	0.0122332		0.0093625	0.0315532		0.0093625	-0.000483126		0.0093625	0.0315532		0.0093625	0.0207344		0.0093625	0.0158388		0.0093625	0.0391844
																				0.009375	0.0187742		0.009375	0.0161498		0.009375	0.0111336		0.009375	0.0121498		0.009375	0.0314538		0.009375	-0.000487211		0.009375	0.0314538		0.009375	0.0207941		0.009375	0.0158493		0.009375	0.0392378
																				0.0093875	0.0187486		0.0093875	0.0161646		0.0093875	0.0111516		0.0093875	0.0121286		0.0093875	0.0313992		0.0093875	-0.000488194		0.0093875	0.0313992		0.0093875	0.0208452		0.0093875	0.0158735		0.0093875	0.0392912
																				0.0094	0.0186911		0.0094	0.0161233		0.0094	0.0111053		0.0094	0.0121207		0.0094	0.0314265		0.0094	-0.000421219		0.0094	0.0314265		0.0094	0.0208324		0.0094	0.0159178		0.0094	0.03922
																				0.0094125	0.0186815		0.0094125	0.0160862		0.0094125	0.0111218		0.0094125	0.0121847		0.0094125	0.0315292		0.0094125	-0.000362356		0.0094125	0.0315292		0.0094125	0.0208015		0.0094125	0.0159521		0.0094125	0.0391622
																				0.009425	0.0187869		0.009425	0.0159687		0.009425	0.0110705		0.009425	0.0121792		0.009425	0.031621		0.009425	-0.000300432		0.009425	0.031621		0.009425	0.0207024		0.009425	0.0159426		0.009425	0.0392467
																				0.0094375	0.0188647		0.0094375	0.0158523		0.0094375	0.0108788		0.0094375	0.0121742		0.0094375	0.0316559		0.0094375	-0.000219199		0.0094375	0.0316559		0.0094375	0.0206161		0.0094375	0.015725		0.0094375	0.0393178
																				0.00945	0.0188828		0.00945	0.0158502		0.00945	0.0107284		0.00945	0.0121377		0.00945	0.0316581		0.00945	-0.000230376		0.00945	0.0316581		0.00945	0.0207259		0.00945	0.0155639		0.00945	0.0393845
																				0.0094625	0.0188104		0.0094625	0.0159709		0.0094625	0.0106902		0.0094625	0.0121404		0.0094625	0.0316155		0.0094625	-0.000194826		0.0094625	0.0316155		0.0094625	0.0208122		0.0094625	0.0155523		0.0094625	0.0393757
																				0.009475	0.0188093		0.009475	0.0161699		0.009475	0.0107213		0.009475	0.0121283		0.009475	0.0315882		0.009475	-0.00022427		0.009475	0.0315882		0.009475	0.0208772		0.009475	0.015596		0.009475	0.0393401
																				0.0094875	0.0188573		0.0094875	0.0162853		0.0094875	0.0107219		0.0094875	0.0121199		0.0094875	0.0316417		0.0094875	-0.000255782		0.0094875	0.0316417		0.0094875	0.0208847		0.0094875	0.015625		0.0094875	0.0393356
																				0.0095	0.0188338		0.0095	0.0163478		0.0095	0.0107318		0.0095	0.0121131		0.0095	0.031669		0.0095	-0.000313625		0.0095	0.031669		0.0095	0.0207951		0.0095	0.0157145		0.0095	0.0393356
																				0.0095125	0.0188967		0.0095125	0.0163139		0.0095125	0.0107375		0.0095125	0.0121705		0.0095125	0.0316898		0.0095125	-0.00036339		0.0095125	0.0316898		0.0095125	0.0207685		0.0095125	0.0156824		0.0095125	0.0393445
																				0.009525	0.0190246		0.009525	0.0163425		0.009525	0.0107289		0.009525	0.0120958		0.009525	0.0316975		0.009525	-0.000397892		0.009525	0.0316975		0.009525	0.0207695		0.009525	0.0156192		0.009525	0.0394023
																				0.0095375	0.0190203		0.0095375	0.0164029		0.0095375	0.0107083		0.0095375	0.0120331		0.0095375	0.031775		0.0095375	-0.000471955		0.0095375	0.031775		0.0095375	0.0207376		0.0095375	0.0156576		0.0095375	0.0394646
																				0.00955	0.0189755		0.00955	0.0164209		0.00955	0.0107546		0.00955	0.0119531		0.00955	0.0318046		0.00955	-0.000415116		0.00955	0.0318046		0.00955	0.0206225		0.00955	0.0156813		0.00955	0.0394958
																				0.0095625	0.0190608		0.0095625	0.0163489		0.0095625	0.0107674		0.0095625	0.0119073		0.0095625	0.0318056		0.0095625	-0.000336956		0.0095625	0.0318056		0.0095625	0.0204553		0.0095625	0.0157945		0.0095625	0.0394958
																				0.009575	0.0191077		0.009575	0.0162588		0.009575	0.0107749		0.009575	0.0120148		0.009575	0.0317455		0.009575	-0.000383668		0.009575	0.0317455		0.009575	0.0203904		0.009575	0.0159236		0.009575	0.0395136
																				0.0095875	0.0191163		0.0095875	0.0161784		0.0095875	0.0107838		0.0095875	0.0120391		0.0095875	0.0316527		0.0095875	-0.000508517		0.0095875	0.0316527		0.0095875	0.0204138		0.0095875	0.0159547		0.0095875	0.0395759
																				0.0096	0.0191216		0.0096	0.0161561		0.0096	0.010827		0.0096	0.0120412		0.0096	0.0316701		0.0096	-0.000463836		0.0096	0.0316701		0.0096	0.0204766		0.0096	0.0159405		0.0096	0.0397183
																				0.0096125	0.019161		0.0096125	0.0163086		0.0096125	0.0108262		0.0096125	0.0121181		0.0096125	0.0316745		0.0096125	-0.000369443		0.0096125	0.0316745		0.0096125	0.0205884		0.0096125	0.0159131		0.0096125	0.0397361
																				0.009625	0.0190896		0.009625	0.0163648		0.009625	0.0108168		0.009625	0.0121865		0.009625	0.0315652		0.009625	-0.000412064		0.009625	0.0315652		0.009625	0.0206417		0.009625	0.0159305		0.009625	0.0397138
																				0.0096375	0.0190299		0.0096375	0.0164167		0.0096375	0.0107904		0.0096375	0.0122516		0.0096375	0.0315871		0.0096375	-0.000425305		0.0096375	0.0315871		0.0096375	0.0207749		0.0096375	0.015901		0.0096375	0.0397138
																				0.00965	0.0190267		0.00965	0.0164516		0.00965	0.0108139		0.00965	0.0122762		0.00965	0.0316887		0.00965	-0.000346113		0.00965	0.0316887		0.00965	0.0207994		0.00965	0.0159157		0.00965	0.0396515
																				0.0096625	0.0190395		0.0096625	0.0164156		0.0096625	0.0107757		0.0096625	0.0122319		0.0096625	0.0316122		0.0096625	-0.000332921		0.0096625	0.0316122		0.0096625	0.0207077		0.0096625	0.0159637		0.0096625	0.0396738
																				0.009675	0.0190811		0.009675	0.0163552		0.009675	0.0107653		0.009675	0.0121314		0.009675	0.0315762		0.009675	-0.000230376		0.009675	0.0315762		0.009675	0.020777		0.009675	0.0160058		0.009675	0.0397272
																				0.0096875	0.0190203		0.0096875	0.0163287		0.0096875	0.0107336		0.0096875	0.0120596		0.0096875	0.0316002		0.0096875	-0.000168433		0.0096875	0.0316002		0.0096875	0.0208495		0.0096875	0.0159173		0.0096875	0.0397406
																				0.0097	0.0190129		0.0097	0.0162991		0.0097	0.0107985		0.0097	0.0121165		0.0097	0.0315958		0.0097	-0.000157255		0.0097	0.0315958		0.0097	0.0208782		0.0097	0.0158467		0.0097	0.039696
																				0.0097125	0.0190694		0.0097125	0.0162334		0.0097125	0.0107394		0.0097125	0.0121745		0.0097125	0.0316341		0.0097125	-0.000239534		0.0097125	0.0316341		0.0097125	0.0209284		0.0097125	0.0157903		0.0097125	0.0397227
																				0.009725	0.01908		0.009725	0.0162186		0.009725	0.0106591		0.009725	0.0120942		0.009725	0.0317379		0.009725	-0.000331887		0.009725	0.0317379		0.009725	0.0209571		0.009725	0.0158625		0.009725	0.0397183
																				0.0097375	0.0190363		0.0097375	0.0162684		0.0097375	0.0106748		0.0097375	0.0120913		0.0097375	0.0317696		0.0097375	-0.000412064		0.0097375	0.0317696		0.0097375	0.0210168		0.0097375	0.0159167		0.0097375	0.0396426
																				0.00975	0.0190822		0.00975	0.0162419		0.00975	0.0106944		0.00975	0.0120808		0.00975	0.0317991		0.00975	-0.00041615		0.00975	0.0317991		0.00975	0.0209902		0.00975	0.0159984		0.00975	0.0395625
																				0.0097625	0.0190299		0.0097625	0.0161106		0.0097625	0.0107522		0.0097625	0.0120866		0.0097625	0.0318734		0.0097625	-0.000342078		0.0097625	0.0318734		0.0097625	0.0210126		0.0097625	0.0160074		0.0097625	0.0396159
																				0.009775	0.0189318		0.009775	0.0160534		0.009775	0.0107974		0.009775	0.0121139		0.009775	0.0319117		0.009775	-0.00036339		0.009775	0.0319117		0.009775	0.0209923		0.009775	0.01599		0.009775	0.0396916
																				0.0097875	0.0188669		0.0097875	0.0161349		0.0097875	0.0108074		0.0097875	0.0120719		0.0097875	0.0318712		0.0097875	-0.000402961		0.0097875	0.0318712		0.0097875	0.0208772		0.0097875	0.0159863		0.0097875	0.0396026
																				0.0098	0.0187848		0.0098	0.0161858		0.0098	0.0108113		0.0098	0.0119828		0.0098	0.0317641		0.0098	-0.000434408		0.0098	0.0317641		0.0098	0.0208154		0.0098	0.0160553		0.0098	0.0396738
																				0.0098125	0.0187294		0.0098125	0.0161328		0.0098125	0.0107812		0.0098125	0.0119938		0.0098125	0.031716		0.0098125	-0.000385685		0.0098125	0.031716		0.0098125	0.0208868		0.0098125	0.0161497		0.0098125	0.0398163
																				0.009825	0.0188338		0.009825	0.0160471		0.009825	0.010771		0.009825	0.0120066		0.009825	0.0316898		0.009825	-0.000365408		0.009825	0.0316898		0.009825	0.0209145		0.009825	0.016184		0.009825	0.0397183
																				0.0098375	0.0188338		0.0098375	0.0159634		0.0098375	0.0107966		0.0098375	0.0119542		0.0098375	0.0316603		0.0098375	-0.000396858		0.0098375	0.0316603		0.0098375	0.0208538		0.0098375	0.0161539		0.0098375	0.0395091
																				0.00985	0.0187166		0.00985	0.015992		0.00985	0.0107715		0.00985	0.0119516		0.00985	0.0316636		0.00985	-0.000429339		0.00985	0.0316636		0.00985	0.0209049		0.00985	0.0161423		0.00985	0.0394513
																				0.0098625	0.0187539		0.0098625	0.0160428		0.0098625	0.0108835		0.0098625	0.0120247		0.0098625	0.0315882		0.0098625	-0.000370477		0.0098625	0.0315882		0.0098625	0.0209134		0.0098625	0.0161729		0.0098625	0.0395447
																				0.009875	0.0187688		0.009875	0.0160121		0.009875	0.010975		0.009875	0.0119967		0.009875	0.0316057		0.009875	-0.000314659		0.009875	0.0316057		0.009875	0.0208068		0.009875	0.016097		0.009875	0.0396115
																				0.0098875	0.0187294		0.0098875	0.0160651		0.0098875	0.0110163		0.0098875	0.0119791		0.0098875	0.0316494		0.0098875	-0.000309589		0.0098875	0.0316494		0.0098875	0.0208623		0.0098875	0.0160722		0.0098875	0.0395803
																				0.0099	0.0187145		0.0099	0.0161625		0.0099	0.010981		0.0099	0.0119337		0.0099	0.0316854		0.0099	-0.000364373		0.0099	0.0316854		0.0099	0.0208868		0.0099	0.0161049		0.0099	0.039429
																				0.0099125	0.0187571		0.0099125	0.0162281		0.0099125	0.0109499		0.0099125	0.0119434		0.0099125	0.0318122		0.0099125	-0.000323765		0.0099125	0.0318122		0.0099125	0.0209465		0.0099125	0.0160891		0.0099125	0.0394112
																				0.009925	0.0187859		0.009925	0.0162387		0.009925	0.0108926		0.009925	0.0119799		0.009925	0.0318384		0.009925	-0.000296397		0.009925	0.0318384		0.009925	0.0209593		0.009925	0.0160944		0.009925	0.0395536
																				0.0099375	0.0187816		0.0099375	0.0162472		0.0099375	0.0108032		0.0099375	0.012009		0.0099375	0.0317729		0.0099375	-0.000290292		0.0099375	0.0317729		0.0099375	0.0209934		0.0099375	0.0160896		0.0099375	0.0397049
																				0.00995	0.0187965		0.00995	0.0161688		0.00995	0.0107582		0.00995	0.0120703		0.00995	0.0317357		0.00995	-0.000337991		0.00995	0.0317357		0.00995	0.021004		0.00995	0.0159832		0.00995	0.0397673
																				0.0099625	0.0188637		0.0099625	0.0160693		0.0099625	0.0107553		0.0099625	0.0120824		0.0099625	0.0317423		0.0099625	-0.000322782		0.0099625	0.0317423		0.0099625	0.0210179		0.0099625	0.0158546		0.0099625	0.0396871
																				0.009975	0.0189052		0.009975	0.0160079		0.009975	0.0106774		0.009975	0.0120268		0.009975	0.0316767		0.009975	-0.000317712		0.009975	0.0316767		0.009975	0.0211032		0.009975	0.0158972		0.009975	0.0396382
																				0.0099875	0.0188232		0.0099875	0.0158872		0.0099875	0.0106492		0.0099875	0.011956		0.0099875	0.0317477		0.0099875	-0.000330904		0.0099875	0.0317477		0.0099875	0.021083		0.0099875	0.0160358		0.0099875	0.0396693
																				0.01	0.0187752		0.01	0.0158809		0.01	0.0107221		0.01	0.0119442		0.01	0.0318428		0.01	-0.000372495		0.01	0.0318428		0.01	0.0210723		0.01	0.0161017		0.01	0.039745
																				0.0100125	0.0187316		0.0100125	0.015919		0.0100125	0.0108228		0.0100125	0.0119558		0.0100125	0.031869		0.0100125	-0.000356252		0.0100125	0.031869		0.0100125	0.0211256		0.0100125	0.0161929		0.0100125	0.0398519
																				0.010025	0.0187017		0.010025	0.0159148		0.010025	0.0108448		0.010025	0.0119138		0.010025	0.0317171		0.010025	-0.000356252		0.010025	0.0317171		0.010025	0.0212109		0.010025	0.0162989		0.010025	0.0399142
																				0.0100375	0.0187284		0.0100375	0.0158809		0.0100375	0.0107755		0.0100375	0.0118166		0.0100375	0.0315532		0.0100375	-0.000357286		0.0100375	0.0315532		0.0100375	0.0212504		0.0100375	0.0162467		0.0100375	0.0400077
																				0.01005	0.0186985		0.01005	0.0160312		0.01005	0.0108045		0.01005	0.0117681		0.01005	0.0315292		0.01005	-0.000215163		0.01005	0.0315292		0.01005	0.0211853		0.01005	0.0161882		0.01005	0.0400077
																				0.0100625	0.0186623		0.0100625	0.0160746		0.0100625	0.0108374		0.0100625	0.0117235		0.0100625	0.0315565		0.0100625	-0.000195861		0.0100625	0.0315565		0.0100625	0.0212376		0.0100625	0.0161623		0.0100625	0.0399276
																				0.010075	0.0186485		0.010075	0.0160672		0.010075	0.0107715		0.010075	0.0117138		0.010075	0.0314942		0.010075	-0.000219199		0.010075	0.0314942		0.010075	0.0212643		0.010075	0.0161961		0.010075	0.039932
																				0.0100875	0.0186155		0.0100875	0.0161275		0.0100875	0.0107506		0.0100875	0.0117542		0.0100875	0.0314724		0.0100875	-0.000300432		0.0100875	0.0314724		0.0100875	0.0212483		0.0100875	0.0162235		0.0100875	0.0399498
																				0.0101	0.0186357		0.0101	0.0161529		0.0101	0.0107436		0.0101	0.0118931		0.0101	0.0315696		0.0101	-0.000438494		0.0101	0.0315696		0.0101	0.0212515		0.0101	0.0162188		0.0101	0.0399009
																				0.0101125	0.0185899		0.0101125	0.0162144		0.0101125	0.0107067		0.0101125	0.0120292		0.0101125	0.031657		0.0101125	-0.000439477		0.0101125	0.031657		0.0101125	0.0212867		0.0101125	0.0161534		0.0101125	0.0398341
																				0.010125	0.0185058		0.010125	0.0162959		0.010125	0.0106633		0.010125	0.0121446		0.010125	0.0315958		0.010125	-0.000452665		0.010125	0.0315958		0.010125	0.0212461		0.010125	0.0160738		0.010125	0.0397183
																				0.0101375	0.0185931		0.0101375	0.0162726		0.0101375	0.0106364		0.0101375	0.012171		0.0101375	0.0315991		0.0101375	-0.000489228		0.0101375	0.0315991		0.0101375	0.0211651		0.0101375	0.0160369		0.0101375	0.0396515
																				0.01015	0.0186325		0.01015	0.0161985		0.01015	0.0105771		0.01015	0.0120911		0.01015	0.0315325		0.01015	-0.000491245		0.01015	0.0315325		0.01015	0.0211032		0.01015	0.016137		0.01015	0.0396248
																				0.0101625	0.0185942		0.0101625	0.0160831		0.0101625	0.0105379		0.0101625	0.0120758		0.0101625	0.0315707		0.0101625	-0.000515601		0.0101625	0.0315707		0.0101625	0.0210606		0.0101625	0.0162615		0.0101625	0.0396471
																				0.010175	0.0183993		0.010175	0.0160502		0.010175	0.0105277		0.010175	0.0120292		0.010175	0.0316439		0.010175	-0.000551125		0.010175	0.0316439		0.010175	0.0210243		0.010175	0.016301		0.010175	0.0396515
																				0.0101875	0.018394		0.0101875	0.0161159		0.0101875	0.010552		0.0101875	0.0119044		0.0101875	0.0316373		0.0101875	-0.000551125		0.0101875	0.0316373		0.0101875	0.0210648		0.0101875	0.0163242		0.0101875	0.039745
																				0.0102	0.018427		0.0102	0.0160873		0.0102	0.0106071		0.0102	0.0118538		0.0102	0.0315751		0.0102	-0.000520669		0.0102	0.0315751		0.0102	0.0210595		0.0102	0.0163622		0.0102	0.0396916
																				0.0102125	0.0184004		0.0102125	0.0161169		0.0102125	0.0106782		0.0102125	0.0117259		0.0102125	0.0314167		0.0102125	-0.000420185		0.0102125	0.0314167		0.0102125	0.0209785		0.0102125	0.016349		0.0102125	0.0395225
																				0.010225	0.0183578		0.010225	0.0160788		0.010225	0.0107075		0.010225	0.0116612		0.010225	0.0313108		0.010225	-0.000329869		0.010225	0.0313108		0.010225	0.0210232		0.010225	0.0162973		0.010225	0.0396204
																				0.0102375	0.0183546		0.0102375	0.0160397		0.0102375	0.0107124		0.0102375	0.0117639		0.0102375	0.0312627		0.0102375	-0.000277099		0.0102375	0.0312627		0.0102375	0.0209976		0.0102375	0.0162657		0.0102375	0.039794
																				0.01025	0.0183536		0.01025	0.0160375		0.01025	0.0106296		0.01025	0.0118897		0.01025	0.0313031		0.01025	-0.000239534		0.01025	0.0313031		0.01025	0.0209902		0.01025	0.0164002		0.01025	0.0398786
																				0.0102625	0.0184717		0.0102625	0.0160259		0.0102625	0.0105102		0.0102625	0.0119303		0.0102625	0.0313817		0.0102625	-0.00024564		0.0102625	0.0313817		0.0102625	0.0210563		0.0102625	0.0164255		0.0102625	0.0399187
																				0.010275	0.0185974		0.010275	0.0159433		0.010275	0.0105261		0.010275	0.0119513		0.010275	0.0313119		0.010275	-0.000309589		0.010275	0.0313119		0.010275	0.0210456		0.010275	0.0164118		0.010275	0.039892
																				0.0102875	0.0186336		0.0102875	0.0158745		0.0102875	0.0105784		0.0102875	0.0119054		0.0102875	0.0312671		0.0102875	-0.000361321		0.0102875	0.0312671		0.0102875	0.0210243		0.0102875	0.0164313		0.0102875	0.0398207
																				0.0103	0.0184973		0.0103	0.0158819		0.0103	0.0106926		0.0103	0.0118907		0.0103	0.0312562		0.0103	-0.000435442		0.0103	0.0312562		0.0103	0.0209817		0.0103	0.0164065		0.0103	0.0397138
																				0.0103125	0.0184941		0.0103125	0.0158597		0.0103125	0.01077		0.0103125	0.0118996		0.0103125	0.0313381		0.0103125	-0.000550091		0.0103125	0.0313381		0.0103125	0.0209593		0.0103125	0.0164477		0.0103125	0.039607
																				0.010325	0.0185654		0.010325	0.0158682		0.010325	0.0107582		0.010325	0.0118944		0.010325	0.0313992		0.010325	-0.000641395		0.010325	0.0313992		0.010325	0.0208687		0.010325	0.0163712		0.010325	0.0395403
																				0.0103375	0.0185654		0.0103375	0.0158915		0.0103375	0.0107347		0.0103375	0.0118354		0.0103375	0.0313763		0.0103375	-0.00068399		0.0103375	0.0313763		0.0103375	0.0208538		0.0103375	0.01632		0.0103375	0.0394468
																				0.01035	0.0184589		0.01035	0.0159084		0.01035	0.0107114		0.01035	0.0117943		0.01035	0.0312868		0.01035	-0.000603862		0.01035	0.0312868		0.01035	0.0208282		0.01035	0.0162573		0.01035	0.0394691
																				0.0103625	0.0184643		0.0103625	0.0159454		0.0103625	0.0107417		0.0103625	0.0118181		0.0103625	0.0312693		0.0103625	-0.00054704		0.0103625	0.0312693		0.0103625	0.0209198		0.0103625	0.0162061		0.0103625	0.0395314
																				0.010375	0.0184856		0.010375	0.0158915		0.010375	0.0107637		0.010375	0.0118611		0.010375	0.031278		0.010375	-0.000557174		0.010375	0.031278		0.010375	0.021036		0.010375	0.0161265		0.010375	0.0395091
																				0.0103875	0.0184419		0.0103875	0.0158037		0.0103875	0.010776		0.0103875	0.011863		0.0103875	0.0313894		0.0103875	-0.000517618		0.0103875	0.0313894		0.0103875	0.0210328		0.0103875	0.0160495		0.0103875	0.0394602
																				0.0104	0.0184345		0.0104	0.0158343		0.0104	0.0107533		0.0104	0.0118223		0.0104	0.0314626		0.0104	-0.000471955		0.0104	0.0314626		0.0104	0.0209412		0.0104	0.0160137		0.0104	0.039478
																				0.0104125	0.018394		0.0104125	0.0158989		0.0104125	0.0106471		0.0104125	0.0117628		0.0104125	0.0314527		0.0104125	-0.000543989		0.0104125	0.0314527		0.0104125	0.0209497		0.0104125	0.0160121		0.0104125	0.0394691
																				0.010425	0.0183663		0.010425	0.0160143		0.010425	0.0105768		0.010425	0.011735		0.010425	0.0314648		0.010425	-0.000649511		0.010425	0.0314648		0.010425	0.0210414		0.010425	0.0160938		0.010425	0.0394602
																				0.0104375	0.0183631		0.0104375	0.0159973		0.0104375	0.0105007		0.0104375	0.0117453		0.0104375	0.0315117		0.0104375	-0.000632244		0.0104375	0.0315117		0.0104375	0.0210552		0.0104375	0.0161381		0.0104375	0.0395002
																				0.01045	0.0184164		0.01045	0.0158777		0.01045	0.0104488		0.01045	0.011702		0.01045	0.0315194		0.01045	-0.000519635		0.01045	0.0315194		0.01045	0.021019		0.01045	0.0161782		0.01045	0.0394424
																				0.0104625	0.0184206		0.0104625	0.0158164		0.0104625	0.0104516		0.0104625	0.0116557		0.0104625	0.031396		0.0104625	-0.000453699		0.0104625	0.031396		0.0104625	0.0209315		0.0104625	0.0162847		0.0104625	0.0393534
																				0.010475	0.0184675		0.010475	0.0158037		0.010475	0.0104804		0.010475	0.0116436		0.010475	0.0313381		0.010475	-0.000441545		0.010475	0.0313381		0.010475	0.0209625		0.010475	0.0164266		0.010475	0.0393757
																				0.0104875	0.0184888		0.0104875	0.0158492		0.0104875	0.0104953		0.0104875	0.0116806		0.0104875	0.0312977		0.0104875	-0.000404978		0.0104875	0.0312977		0.0104875	0.021036		0.0104875	0.0164186		0.0104875	0.039429
																				0.0105	0.0185335		0.0105	0.0158692		0.0105	0.0105245		0.0105	0.0117018		0.0105	0.031278		0.0105	-0.000517618		0.0105	0.031278		0.0105	0.0210147		0.0105	0.0162973		0.0105	0.039429
																				0.0105125	0.0185484		0.0105125	0.0159476		0.0105125	0.0104775		0.0105125	0.0117828		0.0105125	0.0312824		0.0105125	-0.000608929		0.0105125	0.0312824		0.0105125	0.020955		0.0105125	0.0162246		0.0105125	0.0394557
																				0.010525	0.0184696		0.010525	0.0159751		0.010525	0.0104124		0.010525	0.0118098		0.010525	0.031254		0.010525	-0.000698204		0.010525	0.031254		0.010525	0.0209102		0.010525	0.0161924		0.010525	0.0394379
																				0.0105375	0.018394		0.0105375	0.0160333		0.0105375	0.0103913		0.0105375	0.0116986		0.0105375	0.0312355		0.0105375	-0.000673858		0.0105375	0.0312355		0.0105375	0.0209017		0.0105375	0.0162583		0.0105375	0.0393801
																				0.01055	0.01841		0.01055	0.0159423		0.01055	0.0104838		0.01055	0.0115572		0.01055	0.0313337		0.01055	-0.000607946		0.01055	0.0313337		0.01055	0.0209284		0.01055	0.0163469		0.01055	0.0394735
																				0.0105625	0.0184781		0.0105625	0.0159042		0.0105625	0.0105585		0.0105625	0.0114173		0.0105625	0.0314506		0.0105625	-0.000613995		0.0105625	0.0314506		0.0105625	0.0209038		0.0105625	0.0164055		0.0105625	0.0395447
																				0.010575	0.0184664		0.010575	0.0158544		0.010575	0.0105457		0.010575	0.0114294		0.010575	0.0314975		0.010575	-0.000599829		0.010575	0.0314975		0.010575	0.0209315		0.010575	0.0164603		0.010575	0.0395714
																				0.0105875	0.0183472		0.0105875	0.0157243		0.0105875	0.0105156		0.0105875	0.0115278		0.0105875	0.031527		0.0105875	-0.000657627		0.0105875	0.031527		0.0105875	0.0209934		0.0105875	0.0165669		0.0105875	0.0395581
																				0.0106	0.0183387		0.0106	0.0157137		0.0106	0.0105227		0.0106	0.0115273		0.0106	0.0315106		0.0106	-0.000721515		0.0106	0.0315106		0.0106	0.021099		0.0106	0.0165199		0.0106	0.039607
																				0.0106125	0.018328		0.0106125	0.0157328		0.0106125	0.0105332		0.0106125	0.0114754		0.0106125	0.0313544		0.0106125	-0.000708335		0.0106125	0.0313544		0.0106125	0.0210296		0.0106125	0.0164155		0.0106125	0.039656
																				0.010625	0.0183887		0.010625	0.0157063		0.010625	0.0105875		0.010625	0.011543		0.010625	0.0312704		0.010625	-0.000645479		0.010625	0.0312704		0.010625	0.0208857		0.010625	0.0163453		0.010625	0.039656
																				0.0106375	0.0184941		0.0106375	0.0156756		0.0106375	0.0106061		0.0106375	0.0115085		0.0106375	0.0313359		0.0106375	-0.000690089		0.0106375	0.0313359		0.0106375	0.0208196		0.0106375	0.0163063		0.0106375	0.0396204
																				0.01065	0.0184749		0.01065	0.015774		0.01065	0.0106777		0.01065	0.0114346		0.01065	0.0313064		0.01065	-0.000639379		0.01065	0.0313064		0.01065	0.0208878		0.01065	0.016291		0.01065	0.0395536
																				0.0106625	0.0183791		0.0106625	0.015792		0.0106625	0.0106753		0.0106625	0.0114275		0.0106625	0.0312551		0.0106625	-0.000505466		0.0106625	0.0312551		0.0106625	0.0209006		0.0106625	0.0162425		0.0106625	0.0396293
																				0.010675	0.0182589		0.010675	0.0159137		0.010675	0.0106024		0.010675	0.0115176		0.010675	0.0312584		0.010675	-0.000465853		0.010675	0.0312584		0.010675	0.0210115		0.010675	0.0161766		0.010675	0.0397227
																				0.0106875	0.018144		0.0106875	0.0159963		0.0106875	0.0105468		0.0106875	0.011679		0.0106875	0.0312333		0.0106875	-0.000432391		0.0106875	0.0312333		0.0106875	0.0210893		0.0106875	0.0161639		0.0106875	0.0396293
																				0.0107	0.0182025		0.0107	0.0160005		0.0107	0.0106291		0.0107	0.0117956		0.0107	0.0312158		0.0107	-0.000340008		0.0107	0.0312158		0.0107	0.0211619		0.0107	0.0162309		0.0107	0.0395269
																				0.0107125	0.0183046		0.0107125	0.0159349		0.0107125	0.0107572		0.0107125	0.0118181		0.0107125	0.0312114		0.0107125	-0.000270993		0.0107125	0.0312114		0.0107125	0.0210542		0.0107125	0.0162045		0.0107125	0.0395581
																				0.010725	0.0183717		0.010725	0.0158185		0.010725	0.0108191		0.010725	0.0117909		0.010725	0.0312605		0.010725	-0.00029231		0.010725	0.0312605		0.010725	0.0210947		0.010725	0.0161544		0.010725	0.0395848
																				0.0107375	0.0183472		0.0107375	0.0157772		0.0107375	0.0107548		0.0107375	0.0116247		0.0107375	0.0314243		0.0107375	-0.000352217		0.0107375	0.0314243		0.0107375	0.0211693		0.0107375	0.0161365		0.0107375	0.0395981
																				0.01075	0.0182748		0.01075	0.0156799		0.01075	0.0106293		0.01075	0.0114555		0.01075	0.0314789		0.01075	-0.000423236		0.01075	0.0314789		0.01075	0.0212472		0.01075	0.0161877		0.01075	0.0395492
																				0.0107625	0.0182567		0.0107625	0.0156418		0.0107625	0.0105938		0.0107625	0.0113529		0.0107625	0.0315019		0.0107625	-0.000500398		0.0107625	0.0315019		0.0107625	0.0212824		0.0107625	0.0162979		0.0107625	0.0395225
																				0.010775	0.0183174		0.010775	0.0156386		0.010775	0.0105951		0.010775	0.0114236		0.010775	0.0315587		0.010775	-0.000607946		0.010775	0.0315587		0.010775	0.0212312		0.010775	0.0162678		0.010775	0.0394824
																				0.0107875	0.0182929		0.0107875	0.0158238		0.0107875	0.0106199		0.0107875	0.0114262		0.0107875	0.0315314		0.0107875	-0.000566326		0.0107875	0.0315314		0.0107875	0.0212461		0.0107875	0.0162335		0.0107875	0.0395358
																				0.0108	0.0182376		0.0108	0.0158999		0.0108	0.010662		0.0108	0.01146		0.0108	0.0315379		0.0108	-0.000496313		0.0108	0.0315379		0.0108	0.0212269		0.0108	0.0163126		0.0108	0.0396115
																				0.0108125	0.0183791		0.0108125	0.0158671		0.0108125	0.0107234		0.0108125	0.011504		0.0108125	0.0315019		0.0108125	-0.000551125		0.0108125	0.0315019		0.0108125	0.0211331		0.0108125	0.0163021		0.0108125	0.0397138
																				0.010825	0.0184792		0.010825	0.015865		0.010825	0.0108197		0.010825	0.0116533		0.010825	0.0314997		0.010825	-0.000598795		0.010825	0.0314997		0.010825	0.0210904		0.010825	0.0162414		0.010825	0.0397495
																				0.0108375	0.0184472		0.0108375	0.0158026		0.0108375	0.0107642		0.0108375	0.0117738		0.0108375	0.0314844		0.0108375	-0.000654577		0.0108375	0.0314844		0.0108375	0.0211192		0.0108375	0.0162372		0.0108375	0.0397851
																				0.01085	0.0184408		0.01085	0.0157455		0.01085	0.0106772		0.01085	0.0117772		0.01085	0.0314997		0.01085	-0.000726581		0.01085	0.0314997		0.01085	0.0210638		0.01085	0.0162915		0.01085	0.0397628
																				0.0108625	0.0184856		0.0108625	0.0158301		0.0108625	0.0107514		0.0108625	0.011761		0.0108625	0.0314888		0.0108625	-0.000800639		0.0108625	0.0314888		0.0108625	0.0210254		0.0108625	0.0163501		0.0108625	0.0397049
																				0.010875	0.0184547		0.010875	0.0160185		0.010875	0.0107982		0.010875	0.0118008		0.010875	0.0314615		0.010875	-0.000769167		0.010875	0.0314615		0.010875	0.0209443		0.010875	0.0163775		0.010875	0.0397628
																				0.0108875	0.0183589		0.0108875	0.016045		0.0108875	0.0107044		0.0108875	0.0117733		0.0108875	0.0315008		0.0108875	-0.000670808		0.0108875	0.0315008		0.0108875	0.0209667		0.0108875	0.0165115		0.0108875	0.0397984
																				0.0109	0.0183525		0.0109	0.0159836		0.0109	0.0105436		0.0109	0.0117036		0.0109	0.0315073		0.0109	-0.000557174		0.0109	0.0315073		0.0109	0.0210414		0.0109	0.0165337		0.0109	0.0399187
																				0.0109125	0.0183834		0.0109125	0.0159888		0.0109125	0.0105768		0.0109125	0.0117903		0.0109125	0.0314331		0.0109125	-0.000369443		0.0109125	0.0314331		0.0109125	0.0211907		0.0109125	0.0163395		0.0109125	0.0398875
																				0.010925	0.0183759		0.010925	0.0160968		0.010925	0.0106696		0.010925	0.0118711		0.010925	0.0313064		0.010925	-0.000239534		0.010925	0.0313064		0.010925	0.0213507		0.010925	0.0162146		0.010925	0.0397584
																				0.0109375	0.0183993		0.0109375	0.0161095		0.0109375	0.0106591		0.0109375	0.0119285		0.0109375	0.0312573		0.0109375	-0.000274046		0.0109375	0.0312573		0.0109375	0.0213998		0.0109375	0.0162014		0.0109375	0.0396871
																				0.01095	0.01841		0.01095	0.0160746		0.01095	0.010586		0.01095	0.0118947		0.01095	0.0312868		0.01095	-0.000370477		0.01095	0.0312868		0.01095	0.0214414		0.01095	0.0163469		0.01095	0.0398296
																				0.0109625	0.0183802		0.0109625	0.0159497		0.0109625	0.0106416		0.0109625	0.0118415		0.0109625	0.031325		0.0109625	-0.00046487		0.0109625	0.031325		0.0109625	0.0213763		0.0109625	0.0165104		0.0109625	0.0398741
																				0.010975	0.018394		0.010975	0.0158195		0.010975	0.0107297		0.010975	0.0118158		0.010975	0.0314025		0.010975	-0.000570359		0.010975	0.0314025		0.010975	0.0213635		0.010975	0.0165574		0.010975	0.0399231
																				0.0109875	0.018328		0.0109875	0.0157994		0.0109875	0.0106628		0.0109875	0.011767		0.0109875	0.03148		0.0109875	-0.000624128		0.0109875	0.03148		0.0109875	0.0214553		0.0109875	0.0164893		0.0109875	0.039981
																				0.011	0.0183642		0.011	0.0158418		0.011	0.0105347		0.011	0.011718		0.011	0.0314538		0.011	-0.00057646		0.011	0.0314538		0.011	0.0214638		0.011	0.0164403		0.011	0.0399231
																				0.0110125	0.0184057		0.0110125	0.0159338		0.0110125	0.0105154		0.0110125	0.0117379		0.0110125	0.031313		0.0110125	-0.000507483		0.0110125	0.031313		0.0110125	0.0213251		0.0110125	0.0164149		0.0110125	0.039843
																				0.011025	0.018427		0.011025	0.015937		0.011025	0.0106173		0.011025	0.011756		0.011025	0.0312322		0.011025	-0.000456751		0.011025	0.0312322		0.011025	0.0212813		0.011025	0.0163844		0.011025	0.0398697
																				0.0110375	0.018393		0.0110375	0.0160386		0.0110375	0.0106596		0.0110375	0.0118262		0.0110375	0.0312857		0.0110375	-0.000476041		0.0110375	0.0312857		0.0110375	0.0214083		0.0110375	0.016464		0.0110375	0.0398341
																				0.01105	0.0183515		0.01105	0.0160905		0.01105	0.0106853		0.01105	0.0118622		0.01105	0.0313392		0.01105	-0.000555158		0.01105	0.0313392		0.01105	0.0215289		0.01105	0.0165078		0.01105	0.039794
																				0.0110625	0.0182929		0.0110625	0.0160545		0.0110625	0.0107551		0.0110625	0.0118176		0.0110625	0.0312617		0.0110625	-0.000543007		0.0110625	0.0312617		0.0110625	0.021593		0.0110625	0.0165653		0.0110625	0.0397717
																				0.011075	0.0182951		0.011075	0.0159169		0.011075	0.0106942		0.011075	0.0117513		0.011075	0.0311645		0.011075	-0.000448631		0.011075	0.0311645		0.011075	0.021609		0.011075	0.0166915		0.011075	0.0397406
																				0.0110875	0.0182727		0.0110875	0.0159105		0.0110875	0.0106014		0.0110875	0.0118509		0.0110875	0.0310696		0.0110875	-0.00034813		0.0110875	0.0310696		0.0110875	0.0215129		0.0110875	0.0167981		0.0110875	0.0397005
																				0.0111	0.0182333		0.0111	0.015956		0.0111	0.0105415		0.0111	0.0119377		0.0111	0.0311045		0.0111	-0.000324799		0.0111	0.0311045		0.0111	0.0214275		0.0111	0.0168113		0.0111	0.0396515
																				0.0111125	0.0181844		0.0111125	0.0160397		0.0111125	0.0106087		0.0111125	0.0118692		0.0111125	0.0310063		0.0111125	-0.000333956		0.0111125	0.0310063		0.0111125	0.0214073		0.0111125	0.0167828		0.0111125	0.0396827
																				0.011125	0.0181184		0.011125	0.016064		0.011125	0.0107057		0.011125	0.0117581		0.011125	0.0309921		0.011125	-0.000468904		0.011125	0.0309921		0.011125	0.0214222		0.011125	0.0166793		0.011125	0.0397227
																				0.0111375	0.0181142		0.0111375	0.0160026		0.0111375	0.0106824		0.0111375	0.0116816		0.0111375	0.0310194		0.0111375	-0.000540939		0.0111375	0.0310194		0.0111375	0.0213944		0.0111375	0.0166144		0.0111375	0.0397183
																				0.01115	0.0182121		0.01115	0.0160132		0.01115	0.010685		0.01115	0.0117301		0.01115	0.031135		0.01115	-0.000538922		0.01115	0.031135		0.01115	0.0213102		0.01115	0.0165664		0.01115	0.0397895
																				0.0111625	0.0183312		0.0111625	0.0160333		0.0111625	0.0107193		0.0111625	0.0118378		0.0111625	0.0311547		0.0111625	-0.00052372		0.0111625	0.0311547		0.0111625	0.021308		0.0111625	0.0164461		0.0111625	0.0397361
																				0.011175	0.0184228		0.011175	0.0160524		0.011175	0.0106427		0.011175	0.0119348		0.011175	0.0311416		0.011175	-0.000584578		0.011175	0.0311416		0.011175	0.0212429		0.011175	0.0162778		0.011175	0.0396604
																				0.0111875	0.0184504		0.0111875	0.0160428		0.0111875	0.0105013		0.0111875	0.0119143		0.0111875	0.0311394		0.0111875	-0.000565292		0.0111875	0.0311394		0.0111875	0.0211587		0.0111875	0.016213		0.0111875	0.0396515
																				0.0112	0.0183749		0.0112	0.015955		0.0112	0.0105115		0.0112	0.0117964		0.0112	0.0312038		0.0112	-0.000516635		0.0112	0.0312038		0.0112	0.0211608		0.0112	0.0162356		0.0112	0.0395937
																				0.0112125	0.0183046		0.0112125	0.0158756		0.0112125	0.0106053		0.0112125	0.0116963		0.0112125	0.0312595		0.0112125	-0.000622112		0.0112125	0.0312595		0.0112125	0.0212184		0.0112125	0.0162567		0.0112125	0.0396604
																				0.011225	0.0182408		0.011225	0.0158682		0.011225	0.0105825		0.011225	0.0117154		0.011225	0.031325		0.011225	-0.000784413		0.011225	0.031325		0.011225	0.0211896		0.011225	0.0162957		0.011225	0.039745
																				0.0112375	0.0181493		0.0112375	0.0159126		0.0112375	0.0105026		0.0112375	0.0117474		0.0112375	0.0314123		0.0112375	-0.000785395		0.0112375	0.0314123		0.0112375	0.0211448		0.0112375	0.0162525		0.0112375	0.039794
																				0.01125	0.0180653		0.01125	0.015956		0.01125	0.0103704		0.01125	0.0116868		0.01125	0.0314713		0.01125	-0.000704304		0.01125	0.0314713		0.01125	0.0212088		0.01125	0.0161581		0.01125	0.039745
																				0.0112625	0.0181365		0.0112625	0.0159603		0.0112625	0.0103367		0.0112625	0.0116363		0.0112625	0.0314931		0.0112625	-0.000663727		0.0112625	0.0314931		0.0112625	0.0211757		0.0112625	0.0161745		0.0112625	0.0396693
																				0.011275	0.0182259		0.011275	0.0160195		0.011275	0.0103108		0.011275	0.011637		0.011275	0.031456		0.011275	-0.00068399		0.011275	0.031456		0.011275	0.0211843		0.011275	0.0162288		0.011275	0.039607
																				0.0112875	0.0181929		0.0112875	0.0159783		0.0112875	0.0102986		0.0112875	0.0116203		0.0112875	0.0312769		0.0112875	-0.000607946		0.0112875	0.0312769		0.0112875	0.0212173		0.0112875	0.0162451		0.0112875	0.0396782
																				0.0113	0.0180972		0.0113	0.0159518		0.0113	0.0102983		0.0113	0.0115896		0.0113	0.0311722		0.0113	-0.000583595		0.0113	0.0311722		0.0113	0.0213902		0.0113	0.0162082		0.0113	0.0397049
																				0.0113125	0.0181365		0.0113125	0.0159391		0.0113125	0.010251		0.0113125	0.0116072		0.0113125	0.0311318		0.0113125	-0.000580545		0.0113125	0.0311318		0.0113125	0.0214574		0.0113125	0.0161312		0.0113125	0.0397272
																				0.011325	0.018178		0.011325	0.015937		0.011325	0.0102526		0.011325	0.0116211		0.011325	0.0310663		0.011325	-0.000507483		0.011325	0.0310663		0.011325	0.0214873		0.011325	0.0161344		0.011325	0.0397183
																				0.0113375	0.018228		0.0113375	0.0159211		0.0113375	0.0103213		0.0113375	0.0116884		0.0113375	0.0311165		0.0113375	-0.000445579		0.0113375	0.0311165		0.0113375	0.0214233		0.0113375	0.0160137		0.0113375	0.0397317
																				0.01135	0.0182525		0.01135	0.0158164		0.01135	0.010396		0.01135	0.0117505		0.01135	0.0311689		0.01135	-0.000511516		0.01135	0.0311689		0.01135	0.0212963		0.01135	0.0160116		0.01135	0.0396649
																				0.0113625	0.0183312		0.0113625	0.0157402		0.0113625	0.0104085		0.0113625	0.011782		0.0113625	0.031337		0.0113625	-0.000575478		0.0113625	0.031337		0.0113625	0.0212099		0.0113625	0.0161128		0.0113625	0.0396026
																				0.011375	0.0183493		0.011375	0.0157159		0.011375	0.0103821		0.011375	0.0117743		0.011375	0.0313097		0.011375	-0.000582561		0.011375	0.0313097		0.011375	0.0212216		0.011375	0.0162061		0.011375	0.0395358
																				0.0113875	0.0182652		0.0113875	0.0157656		0.0113875	0.0103855		0.0113875	0.0117091		0.0113875	0.0312507		0.0113875	-0.000623146		0.0113875	0.0312507		0.0113875	0.0212003		0.0113875	0.0162488		0.0113875	0.0395848
																				0.0114	0.0181546		0.0114	0.0157169		0.0114	0.0104072		0.0114	0.0116219		0.0114	0.0310946		0.0114	-0.000761053		0.0114	0.0310946		0.0114	0.0212237		0.0114	0.0162182		0.0114	0.0395937
																				0.0114125	0.0180036		0.0114125	0.0157106		0.0114125	0.0104511		0.0114125	0.0115718		0.0114125	0.0309877		0.0114125	-0.000808752		0.0114125	0.0309877		0.0114125	0.021196		0.0114125	0.0161882		0.0114125	0.0396515
																				0.011425	0.0179366		0.011425	0.0157433		0.011425	0.0104004		0.011425	0.011571		0.011425	0.0309997		0.011425	-0.000772216		0.011425	0.0309997		0.011425	0.0212035		0.011425	0.0162393		0.011425	0.0396471
																				0.0114375	0.017994		0.0114375	0.0158037		0.0114375	0.0103589		0.0114375	0.0116326		0.0114375	0.0309757		0.0114375	-0.000867555		0.0114375	0.0309757		0.0114375	0.0212472		0.0114375	0.0162499		0.0114375	0.0396738
																				0.01145	0.0180387		0.01145	0.0158883		0.01145	0.0103192		0.01145	0.0116321		0.01145	0.0309485		0.01145	-0.000881712		0.01145	0.0309485		0.01145	0.0211896		0.01145	0.0162399		0.01145	0.0396515
																				0.0114625	0.0180557		0.0114625	0.0159253		0.0114625	0.0103787		0.0114625	0.0115595		0.0114625	0.030955		0.0114625	-0.000882746		0.0114625	0.030955		0.0114625	0.0211437		0.0114625	0.0161798		0.0114625	0.0395314
																				0.011475	0.0180291		0.011475	0.0158291		0.011475	0.0103717		0.011475	0.0114817		0.011475	0.0310095		0.011475	-0.000841204		0.011475	0.0310095		0.011475	0.0211917		0.011475	0.0161523		0.011475	0.039389
																				0.0114875	0.0179493		0.0114875	0.0158322		0.0114875	0.010286		0.0114875	0.0115202		0.0114875	0.0310652		0.0114875	-0.000784413		0.0114875	0.0310652		0.0114875	0.0211672		0.0114875	0.0161365		0.0114875	0.039429
																				0.0115	0.0179398		0.0115	0.0157804		0.0115	0.0102348		0.0115	0.0115307		0.0115	0.0310346		0.0115	-0.000814799		0.0115	0.0310346		0.0115	0.0210702		0.0115	0.0161935		0.0115	0.0394691
																				0.0115125	0.0180121		0.0115125	0.0157349		0.0115125	0.0101873		0.0115125	0.0115263		0.0115125	0.0309648		0.0115125	-0.000870604		0.0115125	0.0309648		0.0115125	0.0210702		0.0115125	0.0161634		0.0115125	0.039429
																				0.011525	0.0180663		0.011525	0.0157053		0.011525	0.0101406		0.011525	0.0115317		0.011525	0.0310074		0.011525	-0.000856395		0.011525	0.0310074		0.011525	0.0211117		0.011525	0.0161776		0.011525	0.0393445
																				0.0115375	0.0180174		0.0115375	0.0156164		0.0115375	0.0102244		0.0115375	0.0114935		0.0115375	0.0311187		0.0115375	-0.000893906		0.0115375	0.0311187		0.0115375	0.0211939		0.0115375	0.0162346		0.0115375	0.0393623
																				0.01155	0.0179419		0.01155	0.0156133		0.01155	0.0102646		0.01155	0.011537		0.01155	0.031242		0.01155	-0.000876649		0.01155	0.031242		0.01155	0.0212878		0.01155	0.0162388		0.01155	0.0393934
																				0.0115625	0.0178069		0.0115625	0.0156799		0.0115625	0.010343		0.0115625	0.0115789		0.0115625	0.0312813		0.0115625	-0.000876649		0.0115625	0.0312813		0.0115625	0.0213518		0.0115625	0.0162193		0.0115625	0.0394958
																				0.011575	0.0177208		0.011575	0.0156862		0.011575	0.0104438		0.011575	0.0115752		0.011575	0.0312889		0.011575	-0.000892872		0.011575	0.0312889		0.011575	0.0214051		0.011575	0.0162035		0.011575	0.039389
																				0.0115875	0.0177389		0.0115875	0.0156778		0.0115875	0.0104605		0.0115875	0.01162		0.0115875	0.0311896		0.0115875	-0.000910128		0.0115875	0.0311896		0.0115875	0.0214307		0.0115875	0.016291		0.0115875	0.039349
																				0.0116	0.0177909		0.0116	0.0156439		0.0116	0.0104226		0.0116	0.0116968		0.0116	0.0310946		0.0116	-0.00093038		0.0116	0.0310946		0.0116	0.0214425		0.0116	0.0163749		0.0116	0.0392111
																				0.0116125	0.0177569		0.0116125	0.0156323		0.0116125	0.0102988		0.0116125	0.0117241		0.0116125	0.0311099		0.0116125	-0.000937509		0.0116125	0.0311099		0.0116125	0.0214467		0.0116125	0.0163522		0.0116125	0.0391933
																				0.011625	0.0176804		0.011625	0.0156894		0.011625	0.0102087		0.011625	0.0116861		0.011625	0.0311252		0.011625	-0.000845234		0.011625	0.0311252		0.011625	0.0214371		0.011625	0.016262		0.011625	0.0393757
																				0.0116375	0.017656		0.0116375	0.0156788		0.0116375	0.0102155		0.0116375	0.0117036		0.0116375	0.0310794		0.0116375	-0.000730664		0.0116375	0.0310794		0.0116375	0.0215001		0.0116375	0.0162467		0.0116375	0.0395358
																				0.01165	0.0176836		0.01165	0.015755		0.01165	0.0102137		0.01165	0.0116572		0.01165	0.0309616		0.01165	-0.000715416		0.01165	0.0309616		0.01165	0.0214756		0.01165	0.0161971		0.01165	0.0395892
																				0.0116625	0.017843		0.0116625	0.0157613		0.0116625	0.0102902		0.0116625	0.011642		0.0116625	0.0309092		0.0116625	-0.00067789		0.0116625	0.0309092		0.0116625	0.0213347		0.0116625	0.0162804		0.0116625	0.0395358
																				0.011675	0.0180046		0.011675	0.015646		0.011675	0.0104122		0.011675	0.011744		0.011675	0.0309081		0.011675	-0.000621129		0.011675	0.0309081		0.011675	0.0212611		0.011675	0.0162968		0.011675	0.0394869
																				0.0116875	0.0179908		0.0116875	0.0155181		0.0116875	0.0105899		0.0116875	0.0117762		0.0116875	0.0309354		0.0116875	-0.000552107		0.0116875	0.0309354		0.0116875	0.0211661		0.0116875	0.0162609		0.0116875	0.0395002
																				0.0117	0.0178058		0.0117	0.0154356		0.0117	0.0106565		0.0117	0.0117778		0.0117	0.0309594		0.0117	-0.000398875		0.0117	0.0309594		0.0117	0.0212056		0.0117	0.0161186		0.0117	0.0395225
																				0.0117125	0.0178675		0.0117125	0.0154018		0.0117125	0.010536		0.0117125	0.0116661		0.0117125	0.0310455		0.0117125	-0.000354234		0.0117125	0.0310455		0.0117125	0.0212526		0.0117125	0.0160569		0.0117125	0.0395625
																				0.011725	0.017876		0.011725	0.015498		0.011725	0.0104067		0.011725	0.0116148		0.011725	0.0311208		0.011725	-0.00041615		0.011725	0.0311208		0.011725	0.0211661		0.011725	0.01603		0.011725	0.0395492
																				0.0117375	0.0178473		0.0117375	0.0156397		0.0117375	0.0102766		0.0117375	0.0116567		0.0117375	0.0309877		0.0117375	-0.000519635		0.0117375	0.0309877		0.0117375	0.0211149		0.0117375	0.0160337		0.0117375	0.0393934
																				0.01175	0.0178781		0.01175	0.015701		0.01175	0.0102228		0.01175	0.0116792		0.01175	0.0309223		0.01175	-0.000624128		0.01175	0.0309223		0.01175	0.0212045		0.01175	0.0160501		0.01175	0.0392912
																				0.0117625	0.0179663		0.0117625	0.0157719		0.0117625	0.0102542		0.0117625	0.0117872		0.0117625	0.0308568		0.0117625	-0.000690089		0.0117625	0.0308568		0.0117625	0.0212291		0.0117625	0.016146		0.0117625	0.0393001
																				0.011775	0.0180429		0.011775	0.0157084		0.011775	0.0103469		0.011775	0.0117631		0.011775	0.0308459		0.011775	-0.000683008		0.011775	0.0308459		0.011775	0.0212632		0.011775	0.0162267		0.011775	0.0394068
																				0.0117875	0.0180472		0.0117875	0.015701		0.0117875	0.0104898		0.0117875	0.0116895		0.0117875	0.0308546		0.0117875	-0.000712418		0.0117875	0.0308546		0.0117875	0.0213037		0.0117875	0.0162388		0.0117875	0.0394379
																				0.0118	0.0180132		0.0118	0.0157021		0.0118	0.0105619		0.0118	0.0117484		0.0118	0.0309059		0.0118	-0.000705286		0.0118	0.0309059		0.0118	0.0213827		0.0118	0.0162335		0.0118	0.0394246
																				0.0118125	0.0180121		0.0118125	0.0157021		0.0118125	0.0105107		0.0118125	0.0118543		0.0118125	0.0309375		0.0118125	-0.000683008		0.0118125	0.0309375		0.0118125	0.0214393		0.0118125	0.0162778		0.0118125	0.0394691
																				0.011825	0.0179781		0.011825	0.0156228		0.011825	0.010511		0.011825	0.0118105		0.011825	0.0310052		0.011825	-0.00056431		0.011825	0.0310052		0.011825	0.021451		0.011825	0.01632		0.011825	0.0395091
																				0.0118375	0.0178069		0.0118375	0.0156133		0.0118375	0.0104548		0.0118375	0.0117537		0.0118375	0.031027		0.0118375	-0.000525736		0.0118375	0.031027		0.0118375	0.021482		0.0118375	0.0162804		0.0118375	0.0394958
																				0.01185	0.0176422		0.01185	0.0156735		0.01185	0.0104242		0.01185	0.0117788		0.01185	0.0310292		0.01185	-0.000432391		0.01185	0.0310292		0.01185	0.0215065		0.01185	0.016262		0.01185	0.0395002
																				0.0118625	0.0176135		0.0118625	0.0157677		0.0118625	0.0104783		0.0118625	0.0118823		0.0118625	0.0310074		0.0118625	-0.000333956		0.0118625	0.0310074		0.0118625	0.021483		0.0118625	0.0162768		0.0118625	0.0395091
																				0.011875	0.0175689		0.011875	0.0158365		0.011875	0.0104851		0.011875	0.0119579		0.011875	0.0310412		0.011875	-0.000385685		0.011875	0.0310412		0.011875	0.0214329		0.011875	0.0163042		0.011875	0.0395492
																				0.0118875	0.0175912		0.0118875	0.0157783		0.0118875	0.0104388		0.0118875	0.0118978		0.0118875	0.0311667		0.0118875	-0.000397892		0.0118875	0.0311667		0.0118875	0.0213507		0.0118875	0.0163311		0.0118875	0.0394379
																				0.0119	0.0177134		0.0119	0.0156608		0.0119	0.0103445		0.0119	0.0118137		0.0119	0.0312736		0.0119	-0.000435442		0.0119	0.0312736		0.0119	0.0213496		0.0119	0.0164339		0.0119	0.0394023
																				0.0119125	0.0177304		0.0119125	0.0155149		0.0119125	0.0102309		0.0119125	0.0118315		0.0119125	0.0312114		0.0119125	-0.000517618		0.0119125	0.0312114		0.0119125	0.0213368		0.0119125	0.0165147		0.0119125	0.0393712
																				0.011925	0.0177049		0.011925	0.0154641		0.011925	0.0102709		0.011925	0.0118726		0.011925	0.0310455		0.011925	-0.000561259		0.011925	0.0310455		0.011925	0.0214158		0.011925	0.016483		0.011925	0.0392778
																				0.0119375	0.0176878		0.0119375	0.0155318		0.0119375	0.0102944		0.0119375	0.0118931		0.0119375	0.0310052		0.0119375	-0.000502415		0.0119375	0.0310052		0.0119375	0.0214414		0.0119375	0.0163126		0.0119375	0.0392244
																				0.01195	0.0175497		0.01195	0.0156725		0.01195	0.0104602		0.01195	0.0117193		0.01195	0.0310663		0.01195	-0.000556192		0.01195	0.0310663		0.01195	0.0215033		0.01195	0.0161803		0.01195	0.0392912
																				0.0119625	0.0174233		0.0119625	0.0157359		0.0119625	0.0105457		0.0119625	0.0116465		0.0119625	0.0309877		0.0119625	-0.000620096		0.0119625	0.0309877		0.0119625	0.0214478		0.0119625	0.0161761		0.0119625	0.0393845
																				0.011975	0.0174127		0.011975	0.0157106		0.011975	0.010593		0.011975	0.0116921		0.011975	0.0308884		0.011975	-0.000581527		0.011975	0.0308884		0.011975	0.021339		0.011975	0.0161919		0.011975	0.0394112
																				0.0119875	0.0174764		0.0119875	0.0158015		0.0119875	0.0106654		0.0119875	0.0117201		0.0119875	0.0308797		0.0119875	-0.000545023		0.0119875	0.0308797		0.0119875	0.0212483		0.0119875	0.0161771		0.0119875	0.0394112
																				0.012	0.0175158		0.012	0.0158396		0.012	0.0107038		0.012	0.0116918		0.012	0.0309616		0.012	-0.000606912		0.012	0.0309616		0.012	0.0212344		0.012	0.0161929		0.012	0.039478
																				0.0120125	0.0175657		0.0120125	0.0158291		0.0120125	0.0106638		0.0120125	0.011717		0.0120125	0.0309976		0.0120125	-0.000642429		0.0120125	0.0309976		0.0120125	0.0212792		0.0120125	0.0162815		0.0120125	0.0395136
																				0.012025	0.0175784		0.012025	0.0157677		0.012025	0.0105692		0.012025	0.0117765		0.012025	0.0310248		0.012025	-0.000655611		0.012025	0.0310248		0.012025	0.0212643		0.012025	0.0164033		0.012025	0.0394379
																				0.0120375	0.0175635		0.0120375	0.0157254		0.0120375	0.0104976		0.0120375	0.0118098		0.0120375	0.0311394		0.0120375	-0.000664709		0.0120375	0.0311394		0.0120375	0.0212835		0.0120375	0.016454		0.0120375	0.0393668
																				0.01205	0.0175593		0.01205	0.0156397		0.01205	0.0104558		0.01205	0.0118111		0.01205	0.0311798		0.01205	-0.000699186		0.01205	0.0311798		0.01205	0.0213688		0.01205	0.0164324		0.01205	0.0393934
																				0.0120625	0.017572		0.0120625	0.0156503		0.0120625	0.0105023		0.0120625	0.0117791		0.0120625	0.0312114		0.0120625	-0.000649511		0.0120625	0.0312114		0.0120625	0.0215129		0.0120625	0.0163997		0.0120625	0.0393401
																				0.012075	0.0176751		0.012075	0.015682		0.012075	0.0104994		0.012075	0.0118443		0.012075	0.0312093		0.012075	-0.000557174		0.012075	0.0312093		0.012075	0.0215503		0.012075	0.0164434		0.012075	0.0392956
																				0.0120875	0.0177559		0.0120875	0.0156143		0.0120875	0.0104887		0.0120875	0.0119017		0.0120875	0.0312322		0.0120875	-0.000502415		0.0120875	0.0312322		0.0120875	0.02153		0.0120875	0.0165094		0.0120875	0.0392956
																				0.0121	0.0177049		0.0121	0.0155456		0.0121	0.010477		0.0121	0.0119146		0.0121	0.031171		0.0121	-0.000450648		0.0121	0.031171		0.0121	0.0214884		0.0121	0.0164988		0.0121	0.0394424
																				0.0121125	0.0176464		0.0121125	0.0155836		0.0121125	0.010455		0.0121125	0.0119688		0.0121125	0.0310903		0.0121125	-0.000357286		0.0121125	0.0310903		0.0121125	0.0215097		0.0121125	0.016445		0.0121125	0.0397138
																				0.012125	0.0175742		0.012125	0.0156365		0.012125	0.0105073		0.012125	0.0120837		0.012125	0.0310303		0.012125	-0.000364373		0.012125	0.0310303		0.012125	0.0216901		0.012125	0.0163717		0.012125	0.0398029
																				0.0121375	0.0175009		0.0121375	0.015663		0.0121375	0.0105373		0.0121375	0.0120575		0.0121375	0.0309768		0.0121375	-0.000411082		0.0121375	0.0309768		0.0121375	0.0216784		0.0121375	0.0164012		0.0121375	0.0397762
																				0.01215	0.0175158		0.01215	0.0156598		0.01215	0.0105927		0.01215	0.012015		0.01215	0.0309779		0.01215	-0.000457733		0.01215	0.0309779		0.01215	0.0216154		0.01215	0.0165089		0.01215	0.0397094
																				0.0121625	0.0175158		0.0121625	0.0157148		0.0121625	0.0106252		0.0121625	0.0118996		0.0121625	0.0310161		0.0121625	-0.000548074		0.0121625	0.0310161		0.0121625	0.0216421		0.0121625	0.0165695		0.0121625	0.0396782
																				0.012175	0.0175561		0.012175	0.0157592		0.012175	0.0106207		0.012175	0.0118564		0.012175	0.0310172		0.012175	-0.000623146		0.012175	0.0310172		0.012175	0.0217927		0.012175	0.0167062		0.012175	0.0397673
																				0.0121875	0.0177166		0.0121875	0.0158015		0.0121875	0.0106173		0.0121875	0.0117801		0.0121875	0.0310259		0.0121875	-0.000581527		0.0121875	0.0310259		0.0121875	0.0219337		0.0121875	0.0167743		0.0121875	0.0397717
																				0.0122	0.0178271		0.0122	0.0158195		0.0122	0.0105791		0.0122	0.011701		0.0122	0.0310619		0.0122	-0.000529821		0.0122	0.0310619		0.0122	0.021939		0.0122	0.0167801		0.0122	0.0397361
																				0.0122125	0.017894		0.0122125	0.0158989		0.0122125	0.010519		0.0122125	0.0115692		0.0122125	0.031087		0.0122125	-0.000541973		0.0122125	0.031087		0.0122125	0.0218514		0.0122125	0.0167881		0.0122125	0.0396871
																				0.012225	0.0178749		0.012225	0.0159137		0.012225	0.0104164		0.012225	0.0115836		0.012225	0.0311831		0.012225	-0.000597761		0.012225	0.0311831		0.012225	0.0218162		0.012225	0.0167706		0.012225	0.0396604
																				0.0122375	0.0178558		0.0122375	0.0157582		0.0122375	0.0103793		0.0122375	0.011674		0.0122375	0.0311503		0.0122375	-0.000550091		0.0122375	0.0311503		0.0122375	0.0218055		0.0122375	0.0168472		0.0122375	0.0395803
																				0.01225	0.0178398		0.01225	0.0156524		0.01225	0.0104543		0.01225	0.0117529		0.01225	0.0311525		0.01225	-0.000522685		0.01225	0.0311525		0.01225	0.0217414		0.01225	0.016844		0.01225	0.0395403
																				0.0122625	0.0178547		0.0122625	0.015609		0.0122625	0.010546		0.0122625	0.0117586		0.0122625	0.0311841		0.0122625	-0.000578477		0.0122625	0.0311841		0.0122625	0.0216923		0.0122625	0.016806		0.0122625	0.0394913
																				0.012275	0.0178675		0.012275	0.0156323		0.012275	0.0105873		0.012275	0.0116889		0.012275	0.0312704		0.012275	-0.000589644		0.012275	0.0312704		0.012275	0.0216357		0.012275	0.0167289		0.012275	0.039478
																				0.0122875	0.0178377		0.0122875	0.0156693		0.0122875	0.0104992		0.0122875	0.011635		0.0122875	0.0314211		0.0122875	-0.000525736		0.0122875	0.0314211		0.0122875	0.0216528		0.0122875	0.0167495		0.0122875	0.0395358
																				0.0123	0.017724		0.0123	0.0157465		0.0123	0.0105601		0.0123	0.0116842		0.0123	0.0314374		0.0123	-0.000534889		0.0123	0.0314374		0.0123	0.0217831		0.0123	0.0168456		0.0123	0.0395848
																				0.0123125	0.0177059		0.0123125	0.0158185		0.0123125	0.0106364		0.0123125	0.0117413		0.0123125	0.0313457		0.0123125	-0.000504432		0.0123125	0.0313457		0.0123125	0.0217991		0.0123125	0.0168694		0.0123125	0.0395136
																				0.012325	0.0176677		0.012325	0.0158492		0.012325	0.0107088		0.012325	0.0118514		0.012325	0.0313479		0.012325	-0.000428305		0.012325	0.0313479		0.012325	0.0218322		0.012325	0.0168836		0.012325	0.039478
																				0.0123375	0.0176517		0.0123375	0.0158946		0.0123375	0.010742		0.0123375	0.0118816		0.0123375	0.0312922		0.0123375	-0.000435442		0.0123375	0.0312922		0.0123375	0.0217809		0.0123375	0.016891		0.0123375	0.0395225
																				0.01235	0.0176422		0.01235	0.0159031		0.01235	0.0106847		0.01235	0.0118425		0.01235	0.0312758		0.01235	-0.000420185		0.01235	0.0312758		0.01235	0.021782		0.01235	0.0168736		0.01235	0.0395937
																				0.0123625	0.0176868		0.0123625	0.0159148		0.0123625	0.0105616		0.0123625	0.0117728		0.0123625	0.0313184		0.0123625	-0.00041615		0.0123625	0.0313184		0.0123625	0.0217318		0.0123625	0.0168947		0.0123625	0.0395759
																				0.012375	0.0177155		0.012375	0.0159624		0.012375	0.0105554		0.012375	0.0117471		0.012375	0.0313152		0.012375	-0.000495278		0.012375	0.0313152		0.012375	0.0217136		0.012375	0.0169412		0.012375	0.039567
																				0.0123875	0.0176549		0.0123875	0.0158862		0.0123875	0.0106011		0.0123875	0.0116903		0.0123875	0.0312049		0.0123875	-0.000551125		0.0123875	0.0312049		0.0123875	0.0217467		0.0123875	0.0169813		0.0123875	0.0395625
																				0.0124	0.017623		0.0124	0.0158238		0.0124	0.0106129		0.0124	0.0116845		0.0124	0.0311492		0.0124	-0.000610945		0.0124	0.0311492		0.0124	0.0217329		0.0124	0.0169887		0.0124	0.0395225
																				0.0124125	0.0176316		0.0124125	0.0157476		0.0124125	0.0106429		0.0124125	0.0116724		0.0124125	0.0312234		0.0124125	-0.000665742		0.0124125	0.0312234		0.0124125	0.0217596		0.0124125	0.0170278		0.0124125	0.0395625
																				0.012425	0.0175699		0.012425	0.0156926		0.012425	0.0106395		0.012425	0.0116329		0.012425	0.031266		0.012425	-0.000665742		0.012425	0.031266		0.012425	0.0217478		0.012425	0.01705		0.012425	0.0394691
																				0.0124375	0.0176262		0.0124375	0.0157084		0.0124375	0.010575		0.0124375	0.0115833		0.0124375	0.0312736		0.0124375	-0.000626196		0.0124375	0.0312736		0.0124375	0.0217638		0.0124375	0.0170996		0.0124375	0.0394112
																				0.01245	0.0176815		0.01245	0.0157582		0.01245	0.0105036		0.01245	0.0115572		0.01245	0.0312365		0.01245	-0.000630228		0.01245	0.0312365		0.01245	0.0218728		0.01245	0.0172354		0.01245	0.0394824
																				0.0124625	0.017792		0.0124625	0.015701		0.0124625	0.010437		0.0124625	0.0115176		0.0124625	0.0311449		0.0124625	-0.000623146		0.0124625	0.0311449		0.0124625	0.0219187		0.0124625	0.0172809		0.0124625	0.0396382
																				0.012475	0.0178058		0.012475	0.0157888		0.012475	0.0104344		0.012475	0.0115805		0.012475	0.0311372		0.012475	-0.000599829		0.012475	0.0311372		0.012475	0.0220833		0.012475	0.0173295		0.012475	0.0396204
																				0.0124875	0.0177846		0.0124875	0.0158767		0.0124875	0.0104509		0.0124875	0.0116806		0.0124875	0.0312486		0.0124875	-0.000561259		0.0124875	0.0312486		0.0124875	0.0221303		0.0124875	0.0173158		0.0124875	0.0396471
																				0.0125	0.0177697		0.0125	0.015828		0.0125	0.0104684		0.0125	0.0117652		0.0125	0.0313021		0.0125	-0.000494296		0.0125	0.0313021		0.0125	0.0221336		0.0125	0.0172429		0.0125	0.0396115
																				0.0125125	0.0177251		0.0125125	0.0157761		0.0125125	0.0105669		0.0125125	0.011684		0.0125125	0.0312726		0.0125125	-0.000535871		0.0125125	0.0312726		0.0125125	0.0220651		0.0125125	0.0170817		0.0125125	0.039567
																				0.012525	0.0177091		0.012525	0.0157931		0.012525	0.0106539		0.012525	0.0115194		0.012525	0.0312278		0.012525	-0.000571393		0.012525	0.0312278		0.012525	0.0219882		0.012525	0.0169301		0.012525	0.0395581
																				0.0125375	0.0177272		0.0125375	0.0158788		0.0125375	0.0107017		0.0125375	0.0114071		0.0125375	0.0312114		0.0125375	-0.000535871		0.0125375	0.0312114		0.0125375	0.0219914		0.0125375	0.0169444		0.0125375	0.0396248
																				0.01255	0.0178186		0.01255	0.0158396		0.01255	0.0106764		0.01255	0.0114343		0.01255	0.0311918		0.01255	-0.000475007		0.01255	0.0311918		0.01255	0.0220085		0.01255	0.0169465		0.01255	0.0397138
																				0.0125625	0.0177506		0.0125625	0.0157306		0.0125625	0.0105969		0.0125625	0.0115085		0.0125625	0.0312496		0.0125625	-0.000530804		0.0125625	0.0312496		0.0125625	0.0219935		0.0125625	0.0169528		0.0125625	0.0397495
																				0.012575	0.0177506		0.012575	0.0156027		0.012575	0.0106194		0.012575	0.0115671		0.012575	0.0312114		0.012575	-0.000594711		0.012575	0.0312114		0.012575	0.0220064		0.012575	0.0170347		0.012575	0.0397806
																				0.0125875	0.0178366		0.0125875	0.0156196		0.0125875	0.0106087		0.0125875	0.0116386		0.0125875	0.0312344		0.0125875	-0.000620096		0.0125875	0.0312344		0.0125875	0.0220203		0.0125875	0.0170474		0.0125875	0.0397584
																				0.0126	0.0179621		0.0126	0.0156048		0.0126	0.0106252		0.0126	0.0115572		0.0126	0.0313534		0.0126	-0.000583595		0.0126	0.0313534		0.0126	0.02197		0.0126	0.0169755		0.0126	0.0396426
																				0.0126125	0.0180387		0.0126125	0.0155826		0.0126125	0.0106267		0.0126125	0.0115616		0.0126125	0.03142		0.0126125	-0.000482091		0.0126125	0.03142		0.0126125	0.0218514		0.0126125	0.0168815		0.0126125	0.0395803
																				0.012625	0.0180536		0.012625	0.0157063		0.012625	0.0105726		0.012625	0.0116546		0.012625	0.031432		0.012625	-0.000420185		0.012625	0.031432		0.012625	0.0219337		0.012625	0.0168937		0.012625	0.039567
																				0.0126375	0.0179929		0.0126375	0.015791		0.0126375	0.0105146		0.0126375	0.0116137		0.0126375	0.031444		0.0126375	-0.000417185		0.0126375	0.031444		0.0126375	0.0220203		0.0126375	0.0169074		0.0126375	0.0395403
																				0.01265	0.0179068		0.01265	0.0158555		0.01265	0.0104992		0.01265	0.0114996		0.01265	0.031586		0.01265	-0.000370477		0.01265	0.031586		0.01265	0.0220448		0.01265	0.0170616		0.01265	0.0394646
																				0.0126625	0.017808		0.0126625	0.0159306		0.0126625	0.0105149		0.0126625	0.0114657		0.0126625	0.0316188		0.0126625	-0.000406996		0.0126625	0.0316188		0.0126625	0.0220384		0.0126625	0.0171213		0.0126625	0.039478
																				0.012675	0.0178717		0.012675	0.0159687		0.012675	0.0105577		0.012675	0.0115464		0.012675	0.0315095		0.012675	-0.000428305		0.012675	0.0315095		0.012675	0.0220213		0.012675	0.0170843		0.012675	0.0395625
																				0.0126875	0.0179206		0.0126875	0.0160079		0.0126875	0.0107007		0.0126875	0.0116693		0.0126875	0.031432		0.0126875	-0.000586594		0.0126875	0.031432		0.0126875	0.0219967		0.0126875	0.0170209		0.0126875	0.0396426
																				0.0127	0.017944		0.0127	0.0160238		0.0127	0.0107467		0.0127	0.0116957		0.0127	0.0314014		0.0127	-0.000730664		0.0127	0.0314014		0.0127	0.0219946		0.0127	0.0170996		0.0127	0.0395714
																				0.0127125	0.0180174		0.0127125	0.0159783		0.0127125	0.0107402		0.0127125	0.011614		0.0127125	0.0313621		0.0127125	-0.000712418		0.0127125	0.0313621		0.0127125	0.0219978		0.0127125	0.017115		0.0127125	0.039478
																				0.012725	0.0180259		0.012725	0.0158438		0.012725	0.0107993		0.012725	0.0117067		0.012725	0.031313		0.012725	-0.000656593		0.012725	0.031313		0.012725	0.022078		0.012725	0.017069		0.012725	0.0393312
																				0.0127375	0.0180195		0.0127375	0.0157116		0.0127375	0.0108291		0.0127375	0.0117704		0.0127375	0.0313031		0.0127375	-0.000656593		0.0127375	0.0313031		0.0127375	0.0220405		0.0127375	0.0170796		0.0127375	0.0392467
																				0.01275	0.018094		0.01275	0.0157148		0.01275	0.0108223		0.01275	0.0118042		0.01275	0.0311962		0.01275	-0.000791493		0.01275	0.0311962		0.01275	0.0219957		0.01275	0.0172148		0.01275	0.0391666
																				0.0127625	0.018162		0.0127625	0.0157507		0.0127625	0.0107585		0.0127625	0.0117702		0.0127625	0.0311547		0.0127625	-0.000964836		0.0127625	0.0311547		0.0127625	0.0219679		0.0127625	0.0172962		0.0127625	0.0392289
																				0.012775	0.018145		0.012775	0.015846		0.012775	0.0107111		0.012775	0.0117715		0.012775	0.0311132		0.012775	-0.000918239		0.012775	0.0311132		0.012775	0.0219818		0.012775	0.0173338		0.012775	0.0393178
																				0.0127875	0.0180631		0.0127875	0.0159179		0.0127875	0.010764		0.0127875	0.0117201		0.0127875	0.0311492		0.0127875	-0.000758056		0.0127875	0.0311492		0.0127875	0.0220545		0.0127875	0.0173243		0.0127875	0.0393623
																				0.0128	0.0180727		0.0128	0.0159211		0.0128	0.0107932		0.0128	0.0117246		0.0128	0.0313228		0.0128	-0.000730664		0.0128	0.0313228		0.0128	0.0220715		0.0128	0.017245		0.0128	0.0393934
																				0.0128125	0.0180823		0.0128125	0.0159327		0.0128125	0.0108079		0.0128125	0.0117484		0.0128125	0.0314145		0.0128125	-0.000732679		0.0128125	0.0314145		0.0128125	0.0220897		0.0128125	0.0173258		0.0128125	0.039478
																				0.012825	0.0180748		0.012825	0.0159592		0.012825	0.0107799		0.012825	0.0117529		0.012825	0.0314265		0.012825	-0.000625162		0.012825	0.0314265		0.012825	0.022234		0.012825	0.0175114		0.012825	0.0395447
																				0.0128375	0.0181025		0.0128375	0.0160566		0.0128375	0.0106989		0.0128375	0.0117665		0.0128375	0.0314036		0.0128375	-0.00056431		0.0128375	0.0314036		0.0128375	0.0223506		0.0128375	0.0175119		0.0128375	0.0395892
																				0.01285	0.0181259		0.01285	0.0161487		0.01285	0.0106379		0.01285	0.0117107		0.01285	0.0313359		0.01285	-0.000494296		0.01285	0.0313359		0.01285	0.0222811		0.01285	0.0174659		0.01285	0.0396871
																				0.0128625	0.0180876		0.0128625	0.0161011		0.0128625	0.0106252		0.0128625	0.0116842		0.0128625	0.031254		0.0128625	-0.000409064		0.0128625	0.031254		0.0128625	0.0222073		0.0128625	0.0173576		0.0128625	0.0397227
																				0.012875	0.018111		0.012875	0.0160397		0.012875	0.0105515		0.012875	0.0116567		0.012875	0.0312289		0.012875	-0.000480075		0.012875	0.0312289		0.012875	0.0221239		0.012875	0.0173634		0.012875	0.0396248
																				0.0128875	0.0181291		0.0128875	0.0159476		0.0128875	0.0104976		0.0128875	0.0115894		0.0128875	0.0311896		0.0128875	-0.000598795		0.0128875	0.0311896		0.0128875	0.0220384		0.0128875	0.0174014		0.0128875	0.0396293
																				0.0129	0.0181301		0.0129	0.0159454		0.0129	0.0105096		0.0129	0.0116538		0.0129	0.0311776		0.0129	-0.000603862		0.0129	0.0311776		0.0129	0.0219818		0.0129	0.0173153		0.0129	0.0396248
																				0.0129125	0.0181206		0.0129125	0.0159529		0.0129125	0.0105389		0.0129125	0.011712		0.0129125	0.0311732		0.0129125	-0.000559243		0.0129125	0.0311732		0.0129125	0.0220855		0.0129125	0.0173264		0.0129125	0.0395981
																				0.012925	0.0182727		0.012925	0.0159592		0.012925	0.0105972		0.012925	0.0117461		0.012925	0.0311732		0.012925	-0.000619062		0.012925	0.0311732		0.012925	0.0221122		0.012925	0.0173755		0.012925	0.0396382
																				0.0129375	0.0184845		0.0129375	0.0160788		0.0129375	0.0106816		0.0129375	0.0117497		0.0129375	0.0311765		0.0129375	-0.000586594		0.0129375	0.0311765		0.0129375	0.0221378		0.0129375	0.0174511		0.0129375	0.0397406
																				0.01295	0.0186229		0.01295	0.0161244		0.01295	0.0107138		0.01295	0.0117178		0.01295	0.031171		0.01295	-0.000459802		0.01295	0.031171		0.01295	0.0220993		0.01295	0.0174564		0.01295	0.0397717
																				0.0129625	0.0186943		0.0129625	0.0160619		0.0129625	0.0107546		0.0129625	0.0116795		0.0129625	0.0312736		0.0129625	-0.000319729		0.0129625	0.0312736		0.0129625	0.0220545		0.0129625	0.0174178		0.0129625	0.0396515
																				0.012975	0.018755		0.012975	0.0159931		0.012975	0.0107501		0.012975	0.0117778		0.012975	0.031385		0.012975	-0.000330904		0.012975	0.031385		0.012975	0.0220149		0.012975	0.0173898		0.012975	0.0395002
																				0.0129875	0.0187443		0.0129875	0.0159878		0.0129875	0.0107548		0.0129875	0.0118339		0.0129875	0.0313326		0.0129875	-0.000426288		0.0129875	0.0313326		0.0129875	0.0220352		0.0129875	0.0174733		0.0129875	0.0394513
																				0.013	0.0188125		0.013	0.0160386		0.013	0.0107948		0.013	0.0118074		0.013	0.0312682		0.013	-0.000438494		0.013	0.0312682		0.013	0.0221677		0.013	0.0175992		0.013	0.0394112
																				0.0130125	0.0188232		0.0130125	0.0160238		0.0130125	0.0107721		0.0130125	0.0117012		0.0130125	0.0312802		0.0130125	-0.000496313		0.0130125	0.0312802		0.0130125	0.022234		0.0130125	0.0176484		0.0130125	0.0394379
																				0.013025	0.0186645		0.013025	0.0160746		0.013025	0.0107117		0.013025	0.0117018		0.013025	0.0314407		0.013025	-0.00053794		0.013025	0.0314407		0.013025	0.0221539		0.013025	0.0176912		0.013025	0.0393934
																				0.0130375	0.018575		0.0130375	0.0161392		0.0130375	0.0105703		0.0130375	0.0117751		0.0130375	0.0315434		0.0130375	-0.000568343		0.0130375	0.0315434		0.0130375	0.0222212		0.0130375	0.0176484		0.0130375	0.0393845
																				0.01305	0.0186346		0.01305	0.0162101		0.01305	0.0104973		0.01305	0.0118		0.01305	0.0315904		0.01305	-0.000647495		0.01305	0.0315904		0.01305	0.0222811		0.01305	0.0175664		0.01305	0.039389
																				0.0130625	0.0185409		0.0130625	0.0162737		0.0130625	0.0105285		0.0130625	0.0118056		0.0130625	0.0315674		0.0130625	-0.000593729		0.0130625	0.0315674		0.0130625	0.0223592		0.0130625	0.0175484		0.0130625	0.0394112
																				0.013075	0.0185867		0.013075	0.0162578		0.013075	0.0105559		0.013075	0.0118302		0.013075	0.0315783		0.013075	-0.000554175		0.013075	0.0315783		0.013075	0.0223923		0.013075	0.0176198		0.013075	0.0394557
																				0.0130875	0.0186889		0.0130875	0.0162027		0.0130875	0.010651		0.0130875	0.0119434		0.0130875	0.0314746		0.0130875	-0.000476041		0.0130875	0.0314746		0.0130875	0.0223613		0.0130875	0.0177495		0.0130875	0.0395002
																				0.0131	0.0187869		0.0131	0.0161561		0.0131	0.0107457		0.0131	0.0119416		0.0131	0.0314637		0.0131	-0.00036846		0.0131	0.0314637		0.0131	0.0224105		0.0131	0.0177997		0.0131	0.0395625
																				0.0131125	0.0187923		0.0131125	0.0161551		0.0131125	0.0108108		0.0131125	0.0118829		0.0131125	0.0315609		0.0131125	-0.000327851		0.0131125	0.0315609		0.0131125	0.0224629		0.0131125	0.0178278		0.0131125	0.0395047
																				0.013125	0.0187997		0.013125	0.0161551		0.013125	0.0108536		0.013125	0.011886		0.013125	0.0315674		0.013125	-0.000387754		0.013125	0.0315674		0.013125	0.0224993		0.013125	0.0178135		0.013125	0.0395002
																				0.0131375	0.0188424		0.0131375	0.0162281		0.0131375	0.0107964		0.0131375	0.0118674		0.0131375	0.0316177		0.0131375	-0.000495278		0.0131375	0.0316177		0.0131375	0.0226106		0.0131375	0.0176579		0.0131375	0.0395314
																				0.01315	0.018853		0.01315	0.0162038		0.01315	0.010754		0.01315	0.0117531		0.01315	0.0316024		0.01315	-0.000538922		0.01315	0.0316024		0.01315	0.0226245		0.01315	0.0175828		0.01315	0.0396426
																				0.0131625	0.0188626		0.0131625	0.0162017		0.0131625	0.0107407		0.0131625	0.0117099		0.0131625	0.0315696		0.0131625	-0.000541973		0.0131625	0.0315696		0.0131625	0.022586		0.0131625	0.017668		0.0131625	0.0397138
																				0.013175	0.0188946		0.013175	0.0161349		0.013175	0.0107315		0.013175	0.0117225		0.013175	0.0315303		0.013175	-0.000494296		0.013175	0.0315303		0.013175	0.0225528		0.013175	0.0177695		0.013175	0.0397227
																				0.0131875	0.0188967		0.0131875	0.0160862		0.0131875	0.0106952		0.0131875	0.011729		0.0131875	0.0314822		0.0131875	-0.000502415		0.0131875	0.0314822		0.0131875	0.0224554		0.0131875	0.0178373		0.0131875	0.0397005
																				0.0132	0.0187784		0.0132	0.0160354		0.0132	0.0106058		0.0132	0.0117641		0.0132	0.0314888		0.0132	-0.000491245		0.0132	0.0314888		0.0132	0.0224522		0.0132	0.0177489		0.0132	0.0396782
																				0.0132125	0.0186378		0.0132125	0.0159836		0.0132125	0.0106442		0.0132125	0.0119481		0.0132125	0.0314429		0.0132125	-0.000435442		0.0132125	0.0314429		0.0132125	0.0224576		0.0132125	0.0176611		0.0132125	0.0397138
																				0.013225	0.0186623		0.013225	0.0159666		0.013225	0.0107049		0.013225	0.0120536		0.013225	0.0313403		0.013225	-0.000414133		0.013225	0.0313403		0.013225	0.0224137		0.013225	0.0177024		0.013225	0.0397361
																				0.0132375	0.0187869		0.0132375	0.0160989		0.0132375	0.0107025		0.0132375	0.0119678		0.0132375	0.0312267		0.0132375	-0.000349165		0.0132375	0.0312267		0.0132375	0.0224244		0.0132375	0.0177934		0.0132375	0.0397539
																				0.01325	0.0187795		0.01325	0.0161085		0.01325	0.0105614		0.01325	0.0118661		0.01325	0.0312431		0.01325	-0.000358321		0.01325	0.0312431		0.01325	0.0224447		0.01325	0.0179516		0.01325	0.0397049
																				0.0132625	0.0187582		0.0132625	0.0161042		0.0132625	0.010396		0.0132625	0.0117434		0.0132625	0.0313479		0.0132625	-0.000371512		0.0132625	0.0313479		0.0132625	0.0225357		0.0132625	0.0180157		0.0132625	0.0395848
																				0.013275	0.0187827		0.013275	0.016136		0.013275	0.0104271		0.013275	0.011702		0.013275	0.0314309		0.013275	-0.000373529		0.013275	0.0314309		0.013275	0.0224597		0.013275	0.0180003		0.013275	0.0394913
																				0.0132875	0.0187806		0.0132875	0.0161297		0.0132875	0.0104587		0.0132875	0.0116512		0.0132875	0.0314025		0.0132875	-0.000300432		0.0132875	0.0314025		0.0132875	0.0224073		0.0132875	0.0180506		0.0132875	0.039567
																				0.0133	0.0186889		0.0133	0.0160513		0.0133	0.0104524		0.0133	0.0116591		0.0133	0.0313425		0.0133	-0.000254747		0.0133	0.0313425		0.0133	0.0225753		0.0133	0.0180691		0.0133	0.039607
																				0.0133125	0.0186293		0.0133125	0.0159634		0.0133125	0.0104383		0.0133125	0.0117303		0.0133125	0.0314298		0.0133125	-0.000232394		0.0133125	0.0314298		0.0133125	0.0227208		0.0133125	0.0180665		0.0133125	0.0396471
																				0.013325	0.0187156		0.013325	0.016118		0.013325	0.0104373		0.013325	0.0117264		0.013325	0.0314833		0.013325	-0.000251694		0.013325	0.0314833		0.013325	0.0227037		0.013325	0.0180268		0.013325	0.0397049
																				0.0133375	0.0188029		0.0133375	0.0161614		0.0133375	0.0105603		0.0133375	0.011739		0.0133375	0.0315314		0.0133375	-0.000410047		0.0133375	0.0315314		0.0133375	0.0226801		0.0133375	0.0180368		0.0133375	0.0397851
																				0.01335	0.0189724		0.01335	0.0160788		0.01335	0.0107462		0.01335	0.0117956		0.01335	0.0314669		0.01335	-0.00054704		0.01335	0.0314669		0.01335	0.0226619		0.01335	0.018039		0.01335	0.0398474
																				0.0133625	0.0190192		0.0133625	0.0160195		0.0133625	0.0107924		0.0133625	0.0117843		0.0133625	0.0314877		0.0133625	-0.000456751		0.0133625	0.0314877		0.0133625	0.0225228		0.0133625	0.0179918		0.0133625	0.0399276
																				0.013375	0.0189851		0.013375	0.0159846		0.013375	0.0107859		0.013375	0.0118008		0.013375	0.0315095		0.013375	-0.000295362		0.013375	0.0315095		0.013375	0.0225196		0.013375	0.0178786		0.013375	0.0399365
																				0.0133875	0.0189042		0.0133875	0.0160365		0.0133875	0.0107315		0.0133875	0.0118111		0.0133875	0.031468		0.0133875	-0.000172522		0.0133875	0.031468		0.0133875	0.0226373		0.0133875	0.0178786		0.0133875	0.0399454
																				0.0134	0.018967		0.0134	0.0161572		0.0134	0.0106275		0.0134	0.0118635		0.0134	0.0315226		0.0134	-0.00013086		0.0134	0.0315226		0.0134	0.0226405		0.0134	0.0179252		0.0134	0.0398875
																				0.0134125	0.0189862		0.0134125	0.016279		0.0134125	0.0106902		0.0134125	0.0119523		0.0134125	0.0315947		0.0134125	-0.000253764		0.0134125	0.0315947		0.0134125	0.0226491		0.0134125	0.0179744		0.0134125	0.0398118
																				0.013425	0.0189958		0.013425	0.0163076		0.013425	0.010776		0.013425	0.0120501		0.013425	0.0315663		0.013425	-0.000335973		0.013425	0.0315663		0.013425	0.0226865		0.013425	0.0179897		0.013425	0.0396827
																				0.0134375	0.0189479		0.0134375	0.0163192		0.0134375	0.0107736		0.0134375	0.01201		0.0134375	0.031539		0.0134375	-0.000380616		0.0134375	0.031539		0.0134375	0.0227315		0.0134375	0.0180295		0.0134375	0.0395714
																				0.01345	0.0189883		0.01345	0.016297		0.01345	0.0106657		0.01345	0.0118302		0.01345	0.0314877		0.01345	-0.000319729		0.01345	0.0314877		0.01345	0.0227925		0.01345	0.0180279		0.01345	0.0395892
																				0.0134625	0.0189233		0.0134625	0.0162885		0.0134625	0.0106881		0.0134625	0.0118664		0.0134625	0.0314309		0.0134625	-0.000213145		0.0134625	0.0314309		0.0134625	0.0228311		0.0134625	0.0180543		0.0134625	0.0396382
																				0.013475	0.0189042		0.013475	0.0162133		0.013475	0.0107315		0.013475	0.0119817		0.013475	0.0315183		0.013475	-0.000234464		0.013475	0.0315183		0.013475	0.0228878		0.013475	0.0180368		0.013475	0.0397584
																				0.0134875	0.0190598		0.0134875	0.0161328		0.0134875	0.0107242		0.0134875	0.0120412		0.0134875	0.0315882		0.0134875	-0.000270993		0.0134875	0.0315882		0.0134875	0.02286		0.0134875	0.0181539		0.0134875	0.0397673
																				0.0135	0.0191419		0.0135	0.0160841		0.0135	0.0107336		0.0135	0.012047		0.0135	0.0315925		0.0135	-0.000251694		0.0135	0.0315925		0.0135	0.0227872		0.0135	0.0182185		0.0135	0.0398474
																				0.0135125	0.0190981		0.0135125	0.0160989		0.0135125	0.0107423		0.0135125	0.0120174		0.0135125	0.0315226		0.0135125	-0.000211075		0.0135125	0.0315226		0.0135125	0.022754		0.0135125	0.0182784		0.0135125	0.0399098
																				0.013525	0.0190832		0.013525	0.0161032		0.013525	0.0107585		0.013525	0.0119833		0.013525	0.0315052		0.013525	-0.000176558		0.013525	0.0315052		0.013525	0.0227508		0.013525	0.0183457		0.013525	0.039981
																				0.0135375	0.0191578		0.0135375	0.0161233		0.0135375	0.0107982		0.0135375	0.0120383		0.0135375	0.0314495		0.0135375	-0.000173505		0.0135375	0.0314495		0.0135375	0.0226202		0.0135375	0.0183038		0.0135375	0.0400211
																				0.01355	0.0192304		0.01355	0.0162302		0.01355	0.0108019		0.01355	0.01202		0.01355	0.0313675		0.01355	-0.000178576		0.01355	0.0313675		0.01355	0.0226363		0.01355	0.0181592		0.01355	0.04003
																				0.0135625	0.0192111		0.0135625	0.0162641		0.0135625	0.0107841		0.0135625	0.0119647		0.0135625	0.0313807		0.0135625	-0.000113625		0.0135625	0.0313807		0.0135625	0.0227197		0.0135625	0.0180803		0.0135625	0.0400345
																				0.013575	0.0191312		0.013575	0.016334		0.013575	0.0107268		0.013575	0.011928		0.013575	0.0313643		0.013575	-0.000107517		0.013575	0.0313643		0.013575	0.0227604		0.013575	0.0181549		0.013575	0.0400033
																				0.0135875	0.0192005		0.0135875	0.0162896		0.0135875	0.0107464		0.0135875	0.0119177		0.0135875	0.0312999		0.0135875	-0.000127806		0.0135875	0.0312999		0.0135875	0.0227487		0.0135875	0.018165		0.0135875	0.0399498
																				0.0136	0.0192272		0.0136	0.0162504		0.0136	0.0107551		0.0136	0.0119311		0.0136	0.0313021		0.0136	-0.000170503		0.0136	0.0313021		0.0136	0.0227818		0.0136	0.0181343		0.0136	0.0399498
																				0.0136125	0.0192101		0.0136125	0.0161974		0.0136125	0.0107362		0.0136125	0.0119518		0.0136125	0.0313512		0.0136125	-0.000187736		0.0136125	0.0313512		0.0136125	0.0227048		0.0136125	0.0181354		0.0136125	0.0399053
																				0.013625	0.0192944		0.013625	0.0161593		0.013625	0.0107582		0.013625	0.0120436		0.013625	0.0313588		0.013625	-0.000186701		0.013625	0.0313588		0.013625	0.0225977		0.013625	0.0179908		0.013625	0.0399187
																				0.0136375	0.0193402		0.0136375	0.0162165		0.0136375	0.0107948		0.0136375	0.011989		0.0136375	0.0314407		0.0136375	-0.000134948		0.0136375	0.0314407		0.0136375	0.0225399		0.0136375	0.017968		0.0136375	0.0399899
																				0.01365	0.0193253		0.01365	0.016262		0.01365	0.0108453		0.01365	0.0118753		0.01365	0.0314931		0.01365	-2.42286e-05		0.01365	0.0314931		0.01365	0.022541		0.01365	0.0180146		0.01365	0.0400167
																				0.0136625	0.0193189		0.0136625	0.0161413		0.0136625	0.0107854		0.0136625	0.0118802		0.0136625	0.0316177		0.0136625	-7.97281e-06		0.0136625	0.0316177		0.0136625	0.0226073		0.0136625	0.0180152		0.0136625	0.0399721
																				0.013675	0.0191568		0.013675	0.0160725		0.013675	0.0107242		0.013675	0.0118952		0.013675	0.0316734		0.013675	-3.03373e-05		0.013675	0.0316734		0.013675	0.0227058		0.013675	0.0179829		0.013675	0.0400167
																				0.0136875	0.0189873		0.0136875	0.0160989		0.0136875	0.0107104		0.0136875	0.0119243		0.0136875	0.0316712		0.0136875	-8.82104e-05		0.0136875	0.0316712		0.0136875	0.0227636		0.0136875	0.0180067		0.0136875	0.0400167
																				0.0137	0.0188338		0.0137	0.0160428		0.0137	0.0106793		0.0137	0.0119086		0.0137	0.0315478		0.0137	-0.000143074		0.0137	0.0315478		0.0137	0.0227818		0.0137	0.0180798		0.0137	0.0398875
																				0.0137125	0.0188637		0.0137125	0.0160672		0.0137125	0.0106322		0.0137125	0.0118962		0.0137125	0.0314877		0.0137125	-7.70298e-05		0.0137125	0.0314877		0.0137125	0.0226983		0.0137125	0.0181502		0.0137125	0.0398697
																				0.013725	0.0190502		0.013725	0.0161191		0.013725	0.0106191		0.013725	0.0119269		0.013725	0.0314527		0.013725	-7.80651e-05		0.013725	0.0314527		0.013725	0.0226801		0.013725	0.0181502		0.013725	0.0398474
																				0.0137375	0.0191845		0.0137375	0.0161953		0.0137375	0.0106508		0.0137375	0.0118792		0.0137375	0.0314833		0.0137375	-5.67383e-05		0.0137375	0.0314833		0.0137375	0.0227508		0.0137375	0.0182482		0.0137375	0.0399187
																				0.01375	0.0192154		0.01375	0.016243		0.01375	0.0105368		0.01375	0.011874		0.01375	0.0314287		0.01375	-7.50111e-05		0.01375	0.0314287		0.01375	0.0228011		0.01375	0.018335		0.01375	0.0399098
																				0.0137625	0.0191834		0.0137625	0.0162334		0.0137625	0.0104934		0.0137625	0.0118582		0.0137625	0.03142		0.0137625	-0.000102445		0.0137625	0.03142		0.0137625	0.022724		0.0137625	0.0183276		0.0137625	0.0398786
																				0.013775	0.019209		0.013775	0.0162408		0.013775	0.0106207		0.013775	0.0118058		0.013775	0.0314396		0.013775	4.89272e-05		0.013775	0.0314396		0.013775	0.022586		0.013775	0.0183303		0.013775	0.0399098
																				0.0137875	0.0193029		0.0137875	0.0161889		0.0137875	0.0106894		0.0137875	0.0118511		0.0137875	0.0315401		0.0137875	7.93995e-05		0.0137875	0.0315401		0.0137875	0.0225228		0.0137875	0.0182709		0.0137875	0.0399721
																				0.0138	0.0193167		0.0138	0.016136		0.0138	0.0106952		0.0138	0.0118496		0.0138	0.0316461		0.0138	8.44741e-05		0.0138	0.0316461		0.0138	0.0224544		0.0138	0.0181894		0.0138	0.040079
																				0.0138125	0.0193775		0.0138125	0.016063		0.0138125	0.0107208		0.0138125	0.0118244		0.0138125	0.031739		0.0138125	9.6669e-05		0.0138125	0.031739		0.0138125	0.0224768		0.0138125	0.018165		0.0138125	0.0399855
																				0.013825	0.0195461		0.013825	0.0160174		0.013825	0.0108631		0.013825	0.0118454		0.013825	0.0317532		0.013825	5.29918e-05		0.013825	0.0317532		0.013825	0.0225892		0.013825	0.018183		0.013825	0.0397895
																				0.0138375	0.0196048		0.0138375	0.0159973		0.0138375	0.0109551		0.0138375	0.0117749		0.0138375	0.0317007		0.0138375	-8.51565e-05		0.0138375	0.0317007		0.0138375	0.0226973		0.0138375	0.0181396		0.0138375	0.0397628
																				0.01385	0.0195931		0.01385	0.0160926		0.01385	0.0109881		0.01385	0.0116889		0.01385	0.0316221		0.01385	-0.000168433		0.01385	0.0316221		0.01385	0.0226823		0.01385	0.0181698		0.01385	0.0397317
																				0.0138625	0.0194565		0.0138625	0.0162387		0.0138625	0.0110046		0.0138625	0.0117476		0.0138625	0.0316002		0.0138625	-0.000182665		0.0138625	0.0316002		0.0138625	0.0226502		0.0138625	0.0182354		0.0138625	0.0396515
																				0.013875	0.0193306		0.013875	0.0161964		0.013875	0.0109601		0.013875	0.0118111		0.013875	0.0315631		0.013875	-0.000161343		0.013875	0.0315631		0.013875	0.0226523		0.013875	0.0181618		0.013875	0.0396693
																				0.0138875	0.0193029		0.0138875	0.0161508		0.0138875	0.0108876		0.0138875	0.0118312		0.0138875	0.0315631		0.0138875	-0.000133913		0.0138875	0.0315631		0.0138875	0.0227304		0.0138875	0.0181714		0.0138875	0.0397094
																				0.0139	0.0193957		0.0139	0.016243		0.0139	0.0108529		0.0139	0.0118168		0.0139	0.0314921		0.0139	-0.000191824		0.0139	0.0314921		0.0139	0.0228535		0.0139	0.0181867		0.0139	0.0397183
																				0.0139125	0.0193935		0.0139125	0.0163065		0.0139125	0.0109489		0.0139125	0.0118388		0.0139125	0.0314178		0.0139125	-0.000242587		0.0139125	0.0314178		0.0139125	0.0227818		0.0139125	0.0181671		0.0139125	0.0397272
																				0.013925	0.0192709		0.013925	0.0162843		0.013925	0.0109915		0.013925	0.0118388		0.013925	0.0314462		0.013925	-0.000349165		0.013925	0.0314462		0.013925	0.0227015		0.013925	0.0181242		0.013925	0.0398118
																				0.0139375	0.019256		0.0139375	0.0162006		0.0139375	0.0109797		0.0139375	0.0118187		0.0139375	0.0314844		0.0139375	-0.000339026		0.0139375	0.0314844		0.0139375	0.0227294		0.0139375	0.0181359		0.0139375	0.0399276
																				0.01395	0.0192602		0.01395	0.016118		0.01395	0.0109264		0.01395	0.0118952		0.01395	0.0314921		0.01395	-0.000249676		0.01395	0.0314921		0.01395	0.0228075		0.01395	0.0181401		0.01395	0.0400389
																				0.0139625	0.0192154		0.0139625	0.016028		0.0139625	0.0108089		0.0139625	0.0119088		0.0139625	0.0313752		0.0139625	-0.000189754		0.0139625	0.0313752		0.0139625	0.0229435		0.0139625	0.0181105		0.0139625	0.04003
																				0.013975	0.0192485		0.013975	0.0159687		0.013975	0.0108095		0.013975	0.0118758		0.013975	0.0312977		0.013975	-0.000138985		0.013975	0.0312977		0.013975	0.0229189		0.013975	0.0181078		0.013975	0.0399098
																				0.0139875	0.0193967		0.0139875	0.016027		0.0139875	0.0107914		0.0139875	0.0118897		0.0139875	0.0313271		0.0139875	-0.00013293		0.0139875	0.0313271		0.0139875	0.0229478		0.0139875	0.0181465		0.0139875	0.0397361
																				0.014	0.0194778		0.014	0.0160619		0.014	0.0107519		0.014	0.0118446		0.014	0.0314484		0.014	-0.000157255		0.014	0.0314484		0.014	0.0230206		0.014	0.0181443		0.014	0.0396827
																				0.0140125	0.0194725		0.0140125	0.0160809		0.0140125	0.0107153		0.0140125	0.0118574		0.0140125	0.0315259		0.0140125	-0.00021211		0.0140125	0.0315259		0.0140125	0.0230463		0.0140125	0.0181062		0.0140125	0.0397584
																				0.014025	0.019545		0.014025	0.0161964		0.014025	0.0106748		0.014025	0.0118679		0.014025	0.031539		0.014025	-0.000162378		0.014025	0.031539		0.014025	0.0230453		0.014025	0.018084		0.014025	0.0397806
																				0.0140375	0.019686		0.0140375	0.0161773		0.0140375	0.010743		0.0140375	0.0118965		0.0140375	0.0315587		0.0140375	-9.53534e-05		0.0140375	0.0315587		0.0140375	0.0230496		0.0140375	0.0181142		0.0140375	0.0397984
																				0.01405	0.0196593		0.01405	0.0160958		0.01405	0.0107982		0.01405	0.0119107		0.01405	0.0315204		0.01405	-0.000180646		0.01405	0.0315204		0.01405	0.0230474		0.01405	0.0182609		0.01405	0.0397762
																				0.0140625	0.0195835		0.0140625	0.0162048		0.0140625	0.0108087		0.0140625	0.0118852		0.0140625	0.0315401		0.0140625	-0.000123769		0.0140625	0.0315401		0.0140625	0.0229789		0.0140625	0.0183075		0.0140625	0.0397539
																				0.014075	0.0194245		0.014075	0.0162917		0.014075	0.0108123		0.014075	0.011903		0.014075	0.0315248		0.014075	-6.28466e-05		0.014075	0.0315248		0.014075	0.0228589		0.014075	0.0182688		0.014075	0.039883
																				0.0140875	0.0193103		0.0140875	0.0162355		0.0140875	0.010857		0.0140875	0.0119518		0.0140875	0.0315412		0.0140875	-6.48654e-05		0.0140875	0.0315412		0.0140875	0.0228214		0.0140875	0.0181973		0.0140875	0.0398697
																				0.0141	0.0193658		0.0141	0.0161561		0.0141	0.0109692		0.0141	0.0120121		0.0141	0.0316253		0.0141	-6.99383e-05		0.0141	0.0316253		0.0141	0.0228675		0.0141	0.0181904		0.0141	0.0398341
																				0.0141125	0.0194586		0.0141125	0.0161117		0.0141125	0.0110326		0.0141125	0.0119919		0.0141125	0.0316909		0.0141125	-7.97281e-06		0.0141125	0.0316909		0.0141125	0.0228407		0.0141125	0.0181443		0.0141125	0.039843
																				0.014125	0.0195355		0.014125	0.0161318		0.014125	0.011166		0.014125	0.0119702		0.014125	0.031633		0.014125	3.8753e-05		0.014125	0.031633		0.014125	0.0227283		0.014125	0.0181184		0.014125	0.0399899
																				0.0141375	0.0196849		0.0141375	0.0161402		0.0141375	0.0111809		0.0141375	0.011946		0.0141375	0.0316046		0.0141375	4.6882e-05		0.0141375	0.0316046		0.0141375	0.0227165		0.0141375	0.0181687		0.0141375	0.0401058
																				0.01415	0.0198173		0.01415	0.0161455		0.01415	0.0111061		0.01415	0.0119961		0.01415	0.0315434		0.01415	1.13382e-05		0.01415	0.0315434		0.01415	0.0228482		0.01415	0.0181142		0.01415	0.0401503
																				0.0141625	0.0198066		0.0141625	0.0161498		0.0141625	0.0110477		0.0141625	0.0120966		0.0141625	0.0315019		0.0141625	-4.15191e-05		0.0141625	0.0315019		0.0141625	0.0229103		0.0141625	0.0180014		0.0141625	0.0399855
																				0.014175	0.0197137		0.014175	0.0160735		0.014175	0.0110446		0.014175	0.012171		0.014175	0.0315226		0.014175	-1.71362e-05		0.014175	0.0315226		0.014175	0.0230196		0.014175	0.01803		0.014175	0.039883
																				0.0141875	0.0196774		0.0141875	0.016009		0.0141875	0.0110218		0.0141875	0.0121668		0.0141875	0.0315685		0.0141875	0.000104799		0.0141875	0.0315685		0.0141875	0.023101		0.0141875	0.0181237		0.0141875	0.0397984
																				0.0142	0.0196945		0.0142	0.0159359		0.0142	0.0110373		0.0142	0.0121616		0.0142	0.0315871		0.0142	0.000204392		0.0142	0.0315871		0.0142	0.0231053		0.0142	0.0181618		0.0142	0.0397227
																				0.0142125	0.0196507		0.0142125	0.0159285		0.0142125	0.0111113		0.0142125	0.0121372		0.0142125	0.0315565		0.0142125	0.000226743		0.0142125	0.0315565		0.0142125	0.0230324		0.0142125	0.0180744		0.0142125	0.039696
																				0.014225	0.0196518		0.014225	0.0159211		0.014225	0.0111359		0.014225	0.0121409		0.014225	0.0316068		0.014225	0.000189138		0.014225	0.0316068		0.014225	0.0229425		0.014225	0.0181004		0.014225	0.0398029
																				0.0142375	0.0196507		0.0142375	0.0160121		0.0142375	0.0111218		0.0142375	0.0121092		0.0142375	0.0315532		0.0142375	0.000140351		0.0142375	0.0315532		0.0142375	0.0229232		0.0142375	0.0182095		0.0142375	0.0398252
																				0.01425	0.0196795		0.01425	0.0160418		0.01425	0.011105		0.01425	0.0120769		0.01425	0.0315609		0.01425	-1.71362e-05		0.01425	0.0315609		0.01425	0.022951		0.01425	0.0183377		0.01425	0.0397317
																				0.0142625	0.0197425		0.0142625	0.0160989		0.0142625	0.0111469		0.0142625	0.0119473		0.0142625	0.0314921		0.0142625	-4.86111e-05		0.0142625	0.0314921		0.0142625	0.0229864		0.0142625	0.0185258		0.0142625	0.0396827
																				0.014275	0.0198002		0.014275	0.0161773		0.014275	0.0111417		0.014275	0.0118968		0.014275	0.0314549		0.014275	2.65598e-05		0.014275	0.0314549		0.014275	0.0229906		0.014275	0.018652		0.014275	0.0396515
																				0.0142875	0.0197842		0.0142875	0.0162006		0.0142875	0.0109957		0.0142875	0.0119437		0.0142875	0.0315609		0.0142875	6.51599e-05		0.0142875	0.0315609		0.0142875	0.0229906		0.0142875	0.0185311		0.0142875	0.0397094
																				0.0143	0.0197489		0.0143	0.0161953		0.0143	0.0109972		0.0143	0.011966		0.0143	0.0315838		0.0143	-2.89922e-06		0.0143	0.0315838		0.0143	0.023026		0.0143	0.0184331		0.0143	0.0397361
																				0.0143125	0.0196934		0.0143125	0.0162747		0.0143125	0.0110048		0.0143125	0.01195		0.0143125	0.0316024		0.0143125	5.70564e-05		0.0143125	0.0316024		0.0143125	0.023056		0.0143125	0.0184119		0.0143125	0.0397361
																				0.014325	0.0196934		0.014325	0.0162906		0.014325	0.0109805		0.014325	0.011972		0.014325	0.0315925		0.014325	0.00012919		0.014325	0.0315925		0.014325	0.0230206		0.014325	0.0184071		0.014325	0.0396738
																				0.0143375	0.0197052		0.0143375	0.0162493		0.0143375	0.0109606		0.0143375	0.0120614		0.0143375	0.0315893		0.0143375	0.000222676		0.0143375	0.0315893		0.0143375	0.0230999		0.0143375	0.0184606		0.0143375	0.0397049
																				0.01435	0.0197639		0.01435	0.0162281		0.01435	0.0109504		0.01435	0.0121065		0.01435	0.0316385		0.01435	0.000213534		0.01435	0.0316385		0.01435	0.0231899		0.01435	0.0184808		0.01435	0.0397628
																				0.0143625	0.0197863		0.0143625	0.0161191		0.0143625	0.0109965		0.0143625	0.0121031		0.0143625	0.0316417		0.0143625	0.000149517		0.0143625	0.0316417		0.0143625	0.0232103		0.0143625	0.0184771		0.0143625	0.0398341
																				0.014375	0.0197639		0.014375	0.0159677		0.014375	0.0110221		0.014375	0.0120709		0.014375	0.0316308		0.014375	0.000113939		0.014375	0.0316308		0.014375	0.0232113		0.014375	0.0184447		0.014375	0.039745
																				0.0143875	0.0197158		0.0143875	0.0158883		0.0143875	0.0109334		0.0143875	0.0119644		0.0143875	0.0317302		0.0143875	7.32894e-05		0.0143875	0.0317302		0.0143875	0.0231481		0.0143875	0.018335		0.0143875	0.0396916
																				0.0144	0.0196721		0.0144	0.015919		0.0144	0.0109274		0.0144	0.0119002		0.0144	0.0318548		0.0144	-7.80651e-05		0.0144	0.0318548		0.0144	0.0231192		0.0144	0.0182429		0.0144	0.0397094
																				0.0144125	0.0196795		0.0144125	0.0160502		0.0144125	0.010907		0.0144125	0.0119473		0.0144125	0.0318056		0.0144125	-8.00838e-05		0.0144125	0.0318056		0.0144125	0.0231535		0.0144125	0.0182715		0.0144125	0.0399053
																				0.014425	0.0196881		0.014425	0.0161021		0.014425	0.0109183		0.014425	0.0120328		0.014425	0.0317084		0.014425	-0.00013293		0.014425	0.0317084		0.014425	0.0230978		0.014425	0.0183319		0.014425	0.0400835
																				0.0144375	0.019671		0.0144375	0.0161762		0.0144375	0.0109619		0.0144375	0.0120237		0.0144375	0.031739		0.0144375	-0.000122734		0.0144375	0.031739		0.0144375	0.0231213		0.0144375	0.0183419		0.0144375	0.040079
																				0.01445	0.0197201		0.01445	0.0161995		0.01445	0.0110985		0.01445	0.0119914		0.01445	0.0317652		0.01445	-7.91003e-05		0.01445	0.0317652		0.01445	0.0231235		0.01445	0.0182937		0.01445	0.0399409
																				0.0144625	0.0198205		0.0144625	0.0162525		0.0144625	0.0111262		0.0144625	0.0120619		0.0144625	0.0318472		0.0144625	-3.33916e-05		0.0144625	0.0318472		0.0144625	0.0231288		0.0144625	0.0182641		0.0144625	0.0398652
																				0.014475	0.0198237		0.014475	0.01619		0.014475	0.0111084		0.014475	0.0120887		0.014475	0.0318865		0.014475	-2.42286e-05		0.014475	0.0318865		0.014475	0.0231331		0.014475	0.0182423		0.014475	0.0398875
																				0.0144875	0.0198878		0.0144875	0.0161138		0.0144875	0.0110844		0.0144875	0.0120593		0.0144875	0.0318997		0.0144875	-4.65922e-05		0.0144875	0.0318997		0.0144875	0.023056		0.0144875	0.0182312		0.0144875	0.039932
																				0.0145	0.0199091		0.0145	0.0160841		0.0145	0.0110145		0.0145	0.012014		0.0145	0.0319729		0.0145	3.77434e-05		0.0145	0.0319729		0.0145	0.0231353		0.0145	0.0182455		0.0145	0.0399009
																				0.0145125	0.0197543		0.0145125	0.0160587		0.0145125	0.0109789		0.0145125	0.0120113		0.0145125	0.0320057		0.0145125	4.28175e-05		0.0145125	0.0320057		0.0145125	0.0231835		0.0145125	0.0184161		0.0145125	0.0398207
																				0.014525	0.0195941		0.014525	0.0160873		0.014525	0.0110061		0.014525	0.0120585		0.014525	0.0320396		0.014525	-2.82666e-05		0.014525	0.0320396		0.014525	0.0231192		0.014525	0.018537		0.014525	0.0398252
																				0.0145375	0.0196891		0.0145375	0.0161646		0.0145375	0.0110488		0.0145375	0.0120572		0.0145375	0.0321031		0.0145375	-0.000109536		0.0145375	0.0321031		0.0145375	0.023116		0.0145375	0.0185698		0.0145375	0.039843
																				0.01455	0.0198557		0.01455	0.0162472		0.01455	0.0110561		0.01455	0.0120344		0.01455	0.0319926		0.01455	-0.000117662		0.01455	0.0319926		0.01455	0.0232189		0.01455	0.0185242		0.01455	0.0399231
																				0.0145625	0.0198749		0.0145625	0.0162917		0.0145625	0.010947		0.0145625	0.0120588		0.0145625	0.0318483		0.0145625	-6.99383e-05		0.0145625	0.0318483		0.0145625	0.0231588		0.0145625	0.0182905		0.0145625	0.0399053
																				0.014575	0.0199316		0.014575	0.0162588		0.014575	0.0109217		0.014575	0.012106		0.014575	0.0317838		0.014575	3.06242e-05		0.014575	0.0317838		0.014575	0.0231096		0.014575	0.0182598		0.014575	0.0398296
																				0.0145875	0.0199348		0.0145875	0.0162493		0.0145875	0.0109305		0.0145875	0.0119896		0.0145875	0.0318373		0.0145875	9.46494e-05		0.0145875	0.0318373		0.0145875	0.0232017		0.0145875	0.0182635		0.0145875	0.0399276
																				0.0146	0.0199422		0.0146	0.0162525		0.0146	0.0109855		0.0146	0.0119211		0.0146	0.0319631		0.0146	3.16338e-05		0.0146	0.0319631		0.0146	0.0232553		0.0146	0.0182058		0.0146	0.0400612
																				0.0146125	0.0198952		0.0146125	0.0162896		0.0146125	0.0109839		0.0146125	0.0118202		0.0146125	0.0319642		0.0146125	-5.063e-05		0.0146125	0.0319642		0.0146125	0.0233046		0.0146125	0.0181751		0.0146125	0.0400924
																				0.014625	0.0198813		0.014625	0.0162673		0.014625	0.0108696		0.014625	0.011668		0.014625	0.0319095		0.014625	-0.000107517		0.014625	0.0319095		0.014625	0.0231803		0.014625	0.0181682		0.014625	0.0400568
																				0.0146375	0.0198675		0.0146375	0.0162313		0.0146375	0.0108197		0.0146375	0.0116567		0.0146375	0.0318341		0.0146375	-6.0776e-05		0.0146375	0.0318341		0.0146375	0.0230967		0.0146375	0.0182413		0.0146375	0.0399276
																				0.01465	0.0198515		0.01465	0.0161614		0.01465	0.0108058		0.01465	0.0117241		0.01465	0.0319106		0.01465	-4.86111e-05		0.01465	0.0319106		0.01465	0.0231299		0.01465	0.0183001		0.01465	0.0398697
																				0.0146625	0.0198461		0.0146625	0.0161064		0.0146625	0.0108126		0.0146625	0.0117484		0.0146625	0.0320177		0.0146625	-5.47195e-05		0.0146625	0.0320177		0.0146625	0.0231953		0.0146625	0.0183202		0.0146625	0.0399677
																				0.014675	0.0199187		0.014675	0.0161371		0.014675	0.0107778		0.014675	0.011778		0.014675	0.032044		0.014675	1.54024e-05		0.014675	0.032044		0.014675	0.0233207		0.014675	0.0183287		0.014675	0.0399899
																				0.0146875	0.0199294		0.0146875	0.0161805		0.0146875	0.0108116		0.0146875	0.0117508		0.0146875	0.031951		0.0146875	6.92246e-05		0.0146875	0.031951		0.0146875	0.0233957		0.0146875	0.018281		0.0146875	0.039932
																				0.0147	0.01997		0.0147	0.0161487		0.0147	0.0108338		0.0147	0.0116944		0.0147	0.0319379		0.0147	7.73542e-05		0.0147	0.0319379		0.0147	0.0234472		0.0147	0.0181565		0.0147	0.0399098
																				0.0147125	0.0200085		0.0147125	0.0161159		0.0147125	0.0107901		0.0147125	0.0117345		0.0147125	0.0319051		0.0147125	0.000101744		0.0147125	0.0319051		0.0147125	0.0234547		0.0147125	0.0181051		0.0147125	0.0399498
																				0.014725	0.0200138		0.014725	0.0161572		0.014725	0.0106894		0.014725	0.0117914		0.014725	0.0319347		0.014725	5.09466e-05		0.014725	0.0319347		0.014725	0.0234429		0.014725	0.0181216		0.014725	0.0400924
																				0.0147375	0.0199721		0.0147375	0.0162186		0.0147375	0.0106322		0.0147375	0.0117817		0.0147375	0.0319368		0.0147375	-4.45216e-05		0.0147375	0.0319368		0.0147375	0.023444		0.0147375	0.0181952		0.0147375	0.0401281
																				0.01475	0.0198493		0.01475	0.0162758		0.01475	0.0105515		0.01475	0.0117144		0.01475	0.0319357		0.01475	-6.18113e-05		0.01475	0.0319357		0.01475	0.0234203		0.01475	0.0182381		0.01475	0.0401058
																				0.0147625	0.0198066		0.0147625	0.0164061		0.0147625	0.0104796		0.0147625	0.0115986		0.0147625	0.0318658		0.0147625	8.28359e-06		0.0147625	0.0318658		0.0147625	0.0233657		0.0147625	0.0182598		0.0147625	0.0400657
																				0.014775	0.0197778		0.014775	0.0164421		0.014775	0.0105319		0.014775	0.0115621		0.014775	0.0318559		0.014775	1.74216e-05		0.014775	0.0318559		0.014775	0.0233324		0.014775	0.018316		0.014775	0.0400657
																				0.0147875	0.0198269		0.0147875	0.0164633		0.0147875	0.0106874		0.0147875	0.0117332		0.0147875	0.0319423		0.0147875	-2.42286e-05		0.0147875	0.0319423		0.0147875	0.0232478		0.0147875	0.0182625		0.0147875	0.039981
																				0.0148	0.0199038		0.0148	0.01644		0.0148	0.0108403		0.0148	0.0117636		0.0148	0.0320812		0.0148	-9.02291e-05		0.0148	0.0320812		0.0148	0.0231588		0.0148	0.0182471		0.0148	0.039932
																				0.0148125	0.0199871		0.0148125	0.016404		0.0148125	0.0109468		0.0148125	0.0117204		0.0148125	0.0321107		0.0148125	-0.000125788		0.0148125	0.0321107		0.0148125	0.0231813		0.0148125	0.0183107		0.0148125	0.0399053
																				0.014825	0.0200448		0.014825	0.0163213		0.014825	0.0110038		0.014825	0.0117057		0.014825	0.0320527		0.014825	-0.000211075		0.014825	0.0320527		0.014825	0.0231749		0.014825	0.018379		0.014825	0.0398296
																				0.0148375	0.0200266		0.0148375	0.016207		0.0148375	0.0110103		0.0148375	0.0116858		0.0148375	0.0320243		0.0148375	-0.000259817		0.0148375	0.0320243		0.0148375	0.0231717		0.0148375	0.0184209		0.0148375	0.0398563
																				0.01485	0.0199283		0.01485	0.0161699		0.01485	0.0109651		0.01485	0.0117078		0.01485	0.0319817		0.01485	-0.000241552		0.01485	0.0319817		0.01485	0.0232467		0.01485	0.0184002		0.01485	0.039883
																				0.0148625	0.0199316		0.0148625	0.0161339		0.0148625	0.0109342		0.0148625	0.0117392		0.0148625	0.0319609		0.0148625	-0.000159325		0.0148625	0.0319609		0.0148625	0.0233056		0.0148625	0.0184776		0.0148625	0.0399543
																				0.014875	0.0198984		0.014875	0.0162059		0.014875	0.0109235		0.014875	0.0117275		0.014875	0.0320593		0.014875	-5.87572e-05		0.014875	0.0320593		0.014875	0.0233367		0.014875	0.0185555		0.014875	0.0400077
																				0.0148875	0.019845		0.0148875	0.0162207		0.0148875	0.0110103		0.0148875	0.0117052		0.0148875	0.0320363		0.0148875	-2.42286e-05		0.0148875	0.0320363		0.0148875	0.0232639		0.0148875	0.0185417		0.0148875	0.0399677
																				0.0149	0.0198536		0.0149	0.0162112		0.0149	0.0110477		0.0149	0.0118517		0.0149	0.0318526		0.0149	-1.61008e-05		0.0149	0.0318526		0.0149	0.0232928		0.0149	0.0184665		0.0149	0.0398652
																				0.0149125	0.0199508		0.0149125	0.0163171		0.0149125	0.0109703		0.0149125	0.0119455		0.0149125	0.0318166		0.0149125	-2.93019e-05		0.0149125	0.0318166		0.0149125	0.0233475		0.0149125	0.0184405		0.0149125	0.0397806
																				0.014925	0.0199892		0.014925	0.0163446		0.014925	0.0109376		0.014925	0.01201		0.014925	0.0318516		0.014925	-1.91552e-05		0.014925	0.0318516		0.014925	0.0233035		0.014925	0.0184945		0.014925	0.0397317
																				0.0149375	0.0198995		0.0149375	0.0164718		0.0149375	0.0110585		0.0149375	0.0120955		0.0149375	0.0319084		0.0149375	4.6882e-05		0.0149375	0.0319084		0.0149375	0.0231953		0.0149375	0.0185476		0.0149375	0.0397049
																				0.01495	0.0198696		0.01495	0.0165121		0.01495	0.0112102		0.01495	0.0121356		0.01495	0.0319281		0.01495	2.04763e-05		0.01495	0.0319281		0.01495	0.0231481		0.01495	0.018635		0.01495	0.0398474
																				0.0149625	0.0198781		0.0149625	0.0164993		0.0149625	0.0111668		0.0149625	0.0121535		0.0149625	0.0319161		0.0149625	-2.5264e-05		0.0149625	0.0319161		0.0149625	0.023251		0.0149625	0.0186372		0.0149625	0.0399365
																				0.014975	0.0198547		0.014975	0.0163976		0.014975	0.0110268		0.014975	0.0120897		0.014975	0.0319554		0.014975	4.28175e-05		0.014975	0.0319554		0.014975	0.023341		0.014975	0.0185407		0.014975	0.0399365
																				0.0149875	0.0198803		0.0149875	0.0162768		0.0149875	0.0109138		0.0149875	0.0119413		0.0149875	0.0320188		0.0149875	1.4367e-05		0.0149875	0.0320188		0.0149875	0.0234075		0.0149875	0.0184749		0.0149875	0.0399677
																				0.015	0.0198664		0.015	0.0162461		0.015	0.0108448		0.015	0.0118952		0.015	0.0321523		0.015	-7.09735e-05		0.015	0.0321523		0.015	0.0234407		0.015	0.0184649		0.015	0.0400612
																				0.0150125	0.0198012		0.0150125	0.0163001		0.0150125	0.0109243		0.0150125	0.0119534		0.0150125	0.0322004		0.0150125	-0.00016538		0.0150125	0.0322004		0.0150125	0.0234504		0.0150125	0.0185592		0.0150125	0.0401147
																				0.015025	0.0198942		0.015025	0.0163023		0.015025	0.0109625		0.015025	0.0120643		0.015025	0.0321304		0.015025	-0.000272028		0.015025	0.0321304		0.015025	0.0234139		0.015025	0.0184755		0.015025	0.0401147
																				0.0150375	0.0200715		0.0150375	0.0163372		0.0150375	0.0108942		0.0150375	0.0120525		0.0150375	0.0320232		0.0150375	-0.000355269		0.0150375	0.0320232		0.0150375	0.0233764		0.0150375	0.0183419		0.0150375	0.0399721
																				0.01505	0.0201377		0.01505	0.0163393		0.01505	0.0107742		0.01505	0.0120066		0.01505	0.0319226		0.01505	-0.000366442		0.01505	0.0319226		0.01505	0.023385		0.01505	0.0184018		0.01505	0.039892
																				0.0150625	0.02011		0.0150625	0.0163468		0.0150625	0.0107132		0.0150625	0.0119607		0.0150625	0.031915		0.0150625	-0.000341043		0.0150625	0.031915		0.0150625	0.0233614		0.0150625	0.0184288		0.0150625	0.0397895
																				0.015075	0.0200651		0.015075	0.0163542		0.015075	0.0107491		0.015075	0.0119432		0.015075	0.0319412		0.015075	-0.000362356		0.015075	0.0319412		0.015075	0.0233035		0.015075	0.018405		0.015075	0.0397717
																				0.0150875	0.0199892		0.0150875	0.0163192		0.0150875	0.0107666		0.0150875	0.0119851		0.0150875	0.0320342		0.0150875	-0.000331887		0.0150875	0.0320342		0.0150875	0.0232821		0.0150875	0.0184262		0.0150875	0.0397717
																				0.0151	0.0200298		0.0151	0.01628		0.0151	0.0108385		0.0151	0.0120079		0.0151	0.0320724		0.0151	-0.000301467		0.0151	0.0320724		0.0151	0.0232113		0.0151	0.0184596		0.0151	0.0398296
																				0.0151125	0.0200266		0.0151125	0.0162525		0.0151125	0.0108858		0.0151125	0.0119681		0.0151125	0.0321041		0.0151125	-0.000253764		0.0151125	0.0321041		0.0151125	0.0231728		0.0151125	0.01836		0.0151125	0.039883
																				0.015125	0.0200939		0.015125	0.0162271		0.015125	0.0109185		0.015125	0.0118664		0.015125	0.0321577		0.015125	-0.000214128		0.015125	0.0321577		0.015125	0.0232017		0.015125	0.0182503		0.015125	0.0399766
																				0.0151375	0.0200832		0.0151375	0.016226		0.0151375	0.0109465		0.0151375	0.0117848		0.0151375	0.0321851		0.0151375	-0.000261835		0.0151375	0.0321851		0.0151375	0.0230913		0.0151375	0.0182969		0.0151375	0.0402083
																				0.01515	0.020048		0.01515	0.0161815		0.01515	0.0109883		0.01515	0.0118241		0.01515	0.0322278		0.01515	-0.00022634		0.01515	0.0322278		0.01515	0.0231042		0.01515	0.0184336		0.01515	0.0402974
																				0.0151625	0.0200427		0.0151625	0.0160926		0.0151625	0.0109886		0.0151625	0.0119405		0.0151625	0.0322825		0.0151625	-7.39758e-05		0.0151625	0.0322825		0.0151625	0.0231567		0.0151625	0.0185099		0.0151625	0.0402573
																				0.015175	0.0200362		0.015175	0.0161328		0.015175	0.0109847		0.015175	0.0118711		0.015175	0.0323142		0.015175	-4.65922e-05		0.015175	0.0323142		0.015175	0.023176		0.015175	0.0186032		0.015175	0.0400479
																				0.0151875	0.0199679		0.0151875	0.0161773		0.0151875	0.0108942		0.0151875	0.0117694		0.0151875	0.0323339		0.0151875	-0.000136967		0.0151875	0.0323339		0.0151875	0.0231867		0.0151875	0.0185942		0.0151875	0.0399721
																				0.0152	0.0199198		0.0152	0.0162091		0.0152	0.0107478		0.0152	0.0117833		0.0152	0.0322332		0.0152	-0.000236482		0.0152	0.0322332		0.0152	0.0231824		0.0152	0.0184272		0.0152	0.0399498
																				0.0152125	0.0198023		0.0152125	0.0162514		0.0152125	0.0107232		0.0152125	0.0118207		0.0152125	0.0321173		0.0152125	-0.000293344		0.0152125	0.0321173		0.0152125	0.0232885		0.0152125	0.0182609		0.0152125	0.0399543
																				0.015225	0.0198151		0.015225	0.016261		0.015225	0.0106466		0.015225	0.0119075		0.015225	0.0321391		0.015225	-0.000300432		0.015225	0.0321391		0.015225	0.0232896		0.015225	0.0182344		0.015225	0.0400479
																				0.0152375	0.0199764		0.0152375	0.0163118		0.0152375	0.0105844		0.0152375	0.0119369		0.0152375	0.0321206		0.0152375	-0.000256765		0.0152375	0.0321206		0.0152375	0.0232146		0.0152375	0.0182111		0.0152375	0.040137
																				0.01525	0.0200597		0.01525	0.0163203		0.01525	0.0106785		0.01525	0.0119405		0.01525	0.0321424		0.01525	-0.000253764		0.01525	0.0321424		0.01525	0.0232392		0.01525	0.0181761		0.01525	0.0402038
																				0.0152625	0.0200523		0.0152625	0.0163256		0.0152625	0.0107846		0.0152625	0.0119117		0.0152625	0.0322617		0.0152625	-0.0001512		0.0152625	0.0322617		0.0152625	0.0233078		0.0152625	0.0181978		0.0152625	0.0402127
																				0.015275	0.0199305		0.015275	0.0163065		0.015275	0.0107567		0.015275	0.0119584		0.015275	0.0322136		0.015275	-6.48654e-05		0.015275	0.0322136		0.015275	0.0233935		0.015275	0.0181867		0.015275	0.0401726
																				0.0152875	0.0198141		0.0152875	0.0163415		0.0152875	0.0107825		0.0152875	0.0120557		0.0152875	0.032056		0.0152875	-1.20627e-05		0.0152875	0.032056		0.0152875	0.0232789		0.0152875	0.0182084		0.0152875	0.0402038
																				0.0153	0.0197927		0.0153	0.0163129		0.0153	0.0107483		0.0153	0.0120043		0.0153	0.0319139		0.0153	5.70564e-05		0.0153	0.0319139		0.0153	0.023177		0.0153	0.0181825		0.0153	0.0402707
																				0.0153125	0.0198269		0.0153125	0.0163383		0.0153125	0.0107569		0.0153125	0.0119699		0.0153125	0.0317904		0.0153125	6.82149e-05		0.0153125	0.0317904		0.0153125	0.0230806		0.0153125	0.0182778		0.0153125	0.0402394
																				0.015325	0.0197949		0.015325	0.0163436		0.015325	0.0108212		0.015325	0.0119738		0.015325	0.0318701		0.015325	0.00012106		0.015325	0.0318701		0.015325	0.0230271		0.015325	0.0183859		0.015325	0.0402261
																				0.0153375	0.0197308		0.0153375	0.0162514		0.0153375	0.0108387		0.0153375	0.0119686		0.0153375	0.0319095		0.0153375	0.000143406		0.0153375	0.0319095		0.0153375	0.0230624		0.0153375	0.0183965		0.0153375	0.0402127
																				0.01535	0.0197169		0.01535	0.0161964		0.01535	0.0108427		0.01535	0.0119848		0.01535	0.0319893		0.01535	8.1419e-05		0.01535	0.0319893		0.01535	0.0231685		0.01535	0.018387		0.01535	0.040079
																				0.0153625	0.0196913		0.0153625	0.0161731		0.0153625	0.0108701		0.0153625	0.0119985		0.0153625	0.0320309		0.0153625	4.99369e-05		0.0153625	0.0320309		0.0153625	0.0232306		0.0153625	0.0183356		0.0153625	0.0400568
																				0.015375	0.0197575		0.015375	0.0163266		0.015375	0.0108539		0.015375	0.0120226		0.015375	0.0320024		0.015375	1.33574e-05		0.015375	0.0320024		0.015375	0.0232971		0.015375	0.0182593		0.015375	0.0402038
																				0.0153875	0.0198354		0.0153875	0.016387		0.0153875	0.0108296		0.0153875	0.0119298		0.0153875	0.0320112		0.0153875	7.22796e-05		0.0153875	0.0320112		0.0153875	0.0233089		0.0153875	0.0182535		0.0153875	0.0403464
																				0.0154	0.019892		0.0154	0.0164495		0.0154	0.0108393		0.0154	0.0118422		0.0154	0.0320549		0.0154	7.12699e-05		0.0154	0.0320549		0.0154	0.0232992		0.0154	0.0184294		0.0154	0.0403643
																				0.0154125	0.0199177		0.0154125	0.0164707		0.0154125	0.0109196		0.0154125	0.011793		0.0154125	0.0320965		0.0154125	1.55316e-07		0.0154125	0.0320965		0.0154125	0.0233603		0.0154125	0.0184336		0.0154125	0.0403286
																				0.015425	0.0198792		0.015425	0.0165163		0.015425	0.0110048		0.015425	0.0118084		0.015425	0.0321665		0.015425	-1.10273e-05		0.015425	0.0321665		0.015425	0.0232853		0.015425	0.0183705		0.015425	0.0402573
																				0.0154375	0.0198109		0.0154375	0.0165566		0.0154375	0.0110048		0.0154375	0.011923		0.0154375	0.0321676		0.0154375	-8.4173e-05		0.0154375	0.0321676		0.0154375	0.0231503		0.0154375	0.018396		0.0154375	0.0401726
																				0.01545	0.0197404		0.01545	0.0165407		0.01545	0.0109931		0.01545	0.0120292		0.01545	0.0320987		0.01545	-0.000136967		0.01545	0.0320987		0.01545	0.0230581		0.01545	0.0184453		0.01545	0.0401325
																				0.0154625	0.0196486		0.0154625	0.0165131		0.0154625	0.0108934		0.0154625	0.0120533		0.0154625	0.0320888		0.0154625	-5.5703e-05		0.0154625	0.0320888		0.0154625	0.0230806		0.0154625	0.0184522		0.0154625	0.0402038
																				0.015475	0.0196465		0.015475	0.0164824		0.015475	0.0108346		0.015475	0.0120161		0.015475	0.0319948		0.015475	-2.89922e-06		0.015475	0.0319948		0.015475	0.0231803		0.015475	0.0184776		0.015475	0.0403108
																				0.0154875	0.0197265		0.0154875	0.0163881		0.0154875	0.0108937		0.0154875	0.0119222		0.0154875	0.0318931		0.0154875	5.90758e-05		0.0154875	0.0318931		0.0154875	0.0231856		0.0154875	0.0184129		0.0154875	0.0403866
																				0.0155	0.0197799		0.0155	0.0161953		0.0155	0.0110365		0.0155	0.0118341		0.0155	0.0319598		0.0155	7.73542e-05		0.0155	0.0319598		0.0155	0.0231663		0.0155	0.0182545		0.0155	0.0403464
																				0.0155125	0.0198023		0.0155125	0.0161508		0.0155125	0.0110101		0.0155125	0.0118868		0.0155125	0.0320812		0.0155125	0.000135275		0.0155125	0.0320812		0.0155125	0.0231963		0.0155125	0.0180575		0.0155125	0.0403687
																				0.015525	0.0197607		0.015525	0.0161604		0.015525	0.0108989		0.015525	0.0119277		0.015525	0.0321053		0.015525	0.000137321		0.015525	0.0321053		0.015525	0.0231888		0.015525	0.0180247		0.015525	0.0403955
																				0.0155375	0.0196806		0.0155375	0.0161879		0.0155375	0.0108952		0.0155375	0.0118991		0.0155375	0.0319664		0.0155375	1.33574e-05		0.0155375	0.0319664		0.0155375	0.0231781		0.0155375	0.0181163		0.0155375	0.0404624
																				0.01555	0.0196443		0.01555	0.0162006		0.01555	0.010913		0.01555	0.0119217		0.01555	0.0319423		0.01555	-6.58489e-05		0.01555	0.0319423		0.01555	0.0232081		0.01555	0.0182672		0.01555	0.0404847
																				0.0155625	0.0197073		0.0155625	0.0163404		0.0155625	0.0108845		0.0155625	0.0119594		0.0155625	0.0319642		0.0155625	-5.5703e-05		0.0155625	0.0319642		0.0155625	0.0232756		0.0155625	0.0182916		0.0155625	0.0404891
																				0.015575	0.0197415		0.015575	0.0165131		0.015575	0.0107757		0.015575	0.0119812		0.015575	0.0320363		0.015575	0.000102754		0.015575	0.0320363		0.015575	0.0233324		0.015575	0.0183133		0.015575	0.0405203
																				0.0155875	0.0197116		0.0155875	0.016671		0.0155875	0.0106978		0.0155875	0.0119765		0.0155875	0.0320352		0.0155875	0.000171865		0.0155875	0.0320352		0.0155875	0.0234354		0.0155875	0.0183472		0.0155875	0.040507
																				0.0156	0.0196785		0.0156	0.0167018		0.0156	0.0107569		0.0156	0.0119725		0.0156	0.0320495		0.0156	0.000139341		0.0156	0.0320495		0.0156	0.0235115		0.0156	0.0183647		0.0156	0.0404222
																				0.0156125	0.0196337		0.0156125	0.0166361		0.0156125	0.0108118		0.0156125	0.0119135		0.0156125	0.0321621		0.0156125	7.83898e-05		0.0156125	0.0321621		0.0156125	0.0234364		0.0156125	0.0184082		0.0156125	0.0404178
																				0.015625	0.0196251		0.015625	0.0165333		0.015625	0.010867		0.015625	0.0118952		0.015625	0.0322376		0.015625	9.87144e-05		0.015625	0.0322376		0.015625	0.0232446		0.015625	0.0183875		0.015625	0.0404579
																				0.0156375	0.0196625		0.0156375	0.016493		0.0156375	0.0108484		0.0156375	0.0119631		0.0156375	0.0322628		0.0156375	0.000177977		0.0156375	0.0322628		0.0156375	0.0231396		0.0156375	0.0183292		0.0156375	0.0405159
																				0.01565	0.0195792		0.01565	0.0164008		0.01565	0.010849		0.01565	0.0119413		0.01565	0.0322245		0.01565	0.000205402		0.01565	0.0322245		0.01565	0.023101		0.01565	0.0183059		0.01565	0.040614
																				0.0156625	0.019545		0.0156625	0.0163605		0.0156625	0.010872		0.0156625	0.0119293		0.0156625	0.0322223		0.0156625	0.000155603		0.0156625	0.0322223		0.0156625	0.0230581		0.0156625	0.0183933		0.0156625	0.0406051
																				0.015675	0.019448		0.015675	0.0164029		0.015675	0.0109703		0.015675	0.0119096		0.015675	0.032102		0.015675	0.00012919		0.015675	0.032102		0.015675	0.0230935		0.015675	0.0184405		0.015675	0.0404713
																				0.0156875	0.0193893		0.0156875	0.0164569		0.0156875	0.0110409		0.0156875	0.0119214		0.0156875	0.0320735		0.0156875	0.000155603		0.0156875	0.0320735		0.0156875	0.023191		0.0156875	0.0184506		0.0156875	0.040293
																				0.0157	0.0193253		0.0157	0.0164781		0.0157	0.0109831		0.0157	0.0120404		0.0157	0.032184		0.0157	0.000146462		0.0157	0.032184		0.0157	0.0232499		0.0157	0.0183923		0.0157	0.0401726
																				0.0157125	0.0194352		0.0157125	0.0166074		0.0157125	0.0108683		0.0157125	0.0121293		0.0157125	0.0321698		0.0157125	0.000191184		0.0157125	0.0321698		0.0157125	0.0232253		0.0157125	0.0183737		0.0157125	0.0401592
																				0.015725	0.0194032		0.015725	0.0167219		0.015725	0.0108131		0.015725	0.0121535		0.015725	0.0321763		0.015725	0.000224722		0.015725	0.0321763		0.015725	0.0231653		0.015725	0.0183334		0.015725	0.0401994
																				0.0157375	0.0194288		0.0157375	0.0167453		0.0157375	0.0108843		0.0157375	0.0121603		0.0157375	0.0322431		0.0157375	0.000244018		0.0157375	0.0322431		0.0157375	0.0231342		0.0157375	0.0183012		0.0157375	0.0402796
																				0.01575	0.0194832		0.01575	0.0166954		0.01575	0.0109261		0.01575	0.0121556		0.01575	0.032265		0.01575	0.000230809		0.01575	0.032265		0.01575	0.0232296		0.01575	0.0182842		0.01575	0.0402305
																				0.0157625	0.0195931		0.0157625	0.0166032		0.0157625	0.0108401		0.0157625	0.0120407		0.0157625	0.0322868		0.0157625	0.000177977		0.0157625	0.0322868		0.0157625	0.0232864		0.0157625	0.018228		0.0157625	0.0401904
																				0.015775	0.0196625		0.015775	0.016582		0.015775	0.0108123		0.015775	0.0119083		0.015775	0.0322989		0.015775	0.000146462		0.015775	0.0322989		0.015775	0.0232831		0.015775	0.0181994		0.015775	0.0402751
																				0.0157875	0.0195312		0.0157875	0.0165322		0.0157875	0.0107951		0.0157875	0.0118837		0.0157875	0.0323175		0.0157875	0.000157648		0.0157875	0.0323175		0.0157875	0.0233239		0.0157875	0.0182212		0.0157875	0.0403732
																				0.0158	0.0194223		0.0158	0.0164983		0.0158	0.0106761		0.0158	0.0119222		0.0158	0.0322639		0.0158	0.00021861		0.0158	0.0322639		0.0158	0.0233464		0.0158	0.0182757		0.0158	0.040342
																				0.0158125	0.019432		0.0158125	0.0164548		0.0158125	0.0106772		0.0158125	0.0119969		0.0158125	0.0321895		0.0158125	0.000290797		0.0158125	0.0321895		0.0158125	0.0233389		0.0158125	0.0182746		0.0158125	0.0403464
																				0.015825	0.0194565		0.015825	0.0164559		0.015825	0.0106683		0.015825	0.0120205		0.015825	0.0321359		0.015825	0.0003467		0.015825	0.0321359		0.015825	0.0233732		0.015825	0.0182715		0.015825	0.0404624
																				0.0158375	0.0195152		0.0158375	0.0164082		0.0158375	0.0106513		0.0158375	0.0120467		0.0158375	0.0321589		0.0158375	0.000352788		0.0158375	0.0321589		0.0158375	0.0234461		0.0158375	0.0183361		0.0158375	0.040556
																				0.01585	0.0195653		0.01585	0.016333		0.01585	0.0106868		0.01585	0.0120546		0.01585	0.0321665		0.01585	0.000345689		0.01585	0.0321665		0.01585	0.0235319		0.01585	0.0182651		0.01585	0.0406006
																				0.0158625	0.0195877		0.0158625	0.0162906		0.0158625	0.0107404		0.0158625	0.0120239		0.0158625	0.0320462		0.0158625	0.000386339		0.0158625	0.0320462		0.0158625	0.0234943		0.0158625	0.0182344		0.0158625	0.0406095
																				0.015875	0.0196251		0.015875	0.0163944		0.015875	0.0108333		0.015875	0.0119778		0.015875	0.0319751		0.015875	0.000367037		0.015875	0.0319751		0.015875	0.023475		0.015875	0.0182169		0.015875	0.0406274
																				0.0158875	0.0195974		0.0158875	0.0164093		0.0158875	0.0108508		0.0158875	0.0119322		0.0158875	0.0319499		0.0158875	0.000301961		0.0158875	0.0319499		0.0158875	0.0233904		0.0158875	0.0182598		0.0158875	0.0406497
																				0.0159	0.0195749		0.0159	0.0163573		0.0159	0.0108665		0.0159	0.0118771		0.0159	0.0318297		0.0159	0.000192194		0.0159	0.0318297		0.0159	0.0233164		0.0159	0.0183059		0.0159	0.0405471
																				0.0159125	0.0195974		0.0159125	0.0163234		0.0159125	0.010913		0.0159125	0.0117919		0.0159125	0.0316297		0.0159125	7.53347e-05		0.0159125	0.0316297		0.0159125	0.0233346		0.0159125	0.0184029		0.0159125	0.0404713
																				0.015925	0.0196315		0.015925	0.0162959		0.015925	0.0109044		0.015925	0.0117468		0.015925	0.0316876		0.015925	2.17443e-06		0.015925	0.0316876		0.015925	0.023356		0.015925	0.0185396		0.015925	0.0404891
																				0.0159375	0.0195952		0.0159375	0.0163182		0.0159375	0.0110192		0.0159375	0.0117683		0.0159375	0.0318843		0.0159375	2.55502e-05		0.0159375	0.0318843		0.0159375	0.0233292		0.0159375	0.0185889		0.0159375	0.0405649
																				0.01595	0.0195974		0.01595	0.016351		0.01595	0.011031		0.01595	0.0118082		0.01595	0.0319051		0.01595	0.000105809		0.01595	0.0319051		0.01595	0.0232649		0.01595	0.0186016		0.01595	0.0406675
																				0.0159625	0.019671		0.0159625	0.0163669		0.0159625	0.0109086		0.0159625	0.0118252		0.0159625	0.0319161		0.0159625	0.000187118		0.0159625	0.0319161		0.0159625	0.0232907		0.0159625	0.0186817		0.0159625	0.0406809
																				0.015975	0.0197212		0.015975	0.0163256		0.015975	0.0108319		0.015975	0.0117636		0.015975	0.0319751		0.015975	0.000199316		0.015975	0.0319751		0.015975	0.0232478		0.015975	0.0187162		0.015975	0.0406631
																				0.0159875	0.0196176		0.0159875	0.0163595		0.0159875	0.0108884		0.0159875	0.0117251		0.0159875	0.0319598		0.0159875	0.000118004		0.0159875	0.0319598		0.0159875	0.0231181		0.0159875	0.0185438		0.0159875	0.040556
																				0.016	0.0194458		0.016	0.0163817		0.016	0.0109583		0.016	0.0117054		0.016	0.032068		0.016	9.29316e-06		0.016	0.032068		0.016	0.0230903		0.016	0.0183939		0.016	0.0404267
																				0.0160125	0.0194138		0.0160125	0.0164792		0.0160125	0.0109653		0.0160125	0.0117306		0.0160125	0.0320615		0.0160125	5.19562e-05		0.0160125	0.0320615		0.0160125	0.0231706		0.0160125	0.0182805		0.0160125	0.0403464
																				0.016025	0.0194383		0.016025	0.016529		0.016025	0.0108971		0.016025	0.0117791		0.016025	0.0320451		0.016025	0.00012919		0.016025	0.0320451		0.016025	0.0232596		0.016025	0.0182116		0.016025	0.0402974
																				0.0160375	0.0194085		0.0160375	0.0165725		0.0160375	0.0108926		0.0160375	0.0117235		0.0160375	0.0320374		0.0160375	0.000144416		0.0160375	0.0320374		0.0160375	0.0232553		0.0160375	0.0181576		0.0160375	0.040342
																				0.01605	0.0193082		0.01605	0.0165619		0.01605	0.0108937		0.01605	0.0117128		0.01605	0.0319948		0.01605	8.04093e-05		0.01605	0.0319948		0.01605	0.0232692		0.01605	0.0181698		0.01605	0.0403375
																				0.0160625	0.0193893		0.0160625	0.0165046		0.0160625	0.0110203		0.0160625	0.0117369		0.0160625	0.0319412		0.0160625	8.65195e-05		0.0160625	0.0319412		0.0160625	0.0232414		0.0160625	0.0182105		0.0160625	0.0403286
																				0.016075	0.0194949		0.016075	0.0163955		0.016075	0.0111223		0.016075	0.0117935		0.016075	0.0319642		0.016075	6.72052e-05		0.016075	0.0319642		0.016075	0.023147		0.016075	0.0182524		0.016075	0.0403866
																				0.0160875	0.0195589		0.0160875	0.0163891		0.0160875	0.0110846		0.0160875	0.011892		0.0160875	0.0320495		0.0160875	8.34644e-05		0.0160875	0.0320495		0.0160875	0.0230121		0.0160875	0.0183345		0.0160875	0.0403464
																				0.0161	0.0195376		0.0161	0.0164824		0.0161	0.0109863		0.0161	0.0118954		0.0161	0.0321796		0.0161	0.000147472		0.0161	0.0321796		0.0161	0.0229821		0.0161	0.0184845		0.0161	0.0402751
																				0.0161125	0.0194362		0.0161125	0.0165237		0.0161125	0.010895		0.0161125	0.0119075		0.0161125	0.0322606		0.0161125	0.000158658		0.0161125	0.0322606		0.0161125	0.0230731		0.0161125	0.0185916		0.0161125	0.0402707
																				0.016125	0.0194213		0.016125	0.0164569		0.016125	0.0110035		0.016125	0.0119256		0.016125	0.0321851		0.016125	0.000107854		0.016125	0.0321851		0.016125	0.0231899		0.016125	0.0185444		0.016125	0.0402528
																				0.0161375	0.0194341		0.0161375	0.0163298		0.0161375	0.0111791		0.0161375	0.0119316		0.0161375	0.032067		0.0161375	0.000105809		0.0161375	0.032067		0.0161375	0.0232135		0.0161375	0.0184824		0.0161375	0.0403509
																				0.01615	0.0194768		0.01615	0.0163478		0.01615	0.0112623		0.01615	0.0119285		0.01615	0.0319707		0.01615	0.000162724		0.01615	0.0319707		0.01615	0.0232263		0.01615	0.0183276		0.01615	0.0403375
																				0.0161625	0.0195173		0.0161625	0.0164061		0.0161625	0.0112937		0.0161625	0.0119466		0.0161625	0.0320298		0.0161625	9.05844e-05		0.0161625	0.0320298		0.0161625	0.0233335		0.0161625	0.0181576		0.0161625	0.0403286
																				0.016175	0.0195323		0.016175	0.0164813		0.016175	0.0112322		0.016175	0.0119054		0.016175	0.0321895		0.016175	6.00855e-05		0.016175	0.0321895		0.016175	0.0235104		0.016175	0.0181057		0.016175	0.0402885
																				0.0161875	0.0196507		0.0161875	0.0165237		0.0161875	0.0112278		0.0161875	0.011864		0.0161875	0.0322267		0.0161875	4.89272e-05		0.0161875	0.0322267		0.0161875	0.0236681		0.0161875	0.0181782		0.0161875	0.0402617
																				0.0162	0.0197425		0.0162	0.0164262		0.0162	0.0112655		0.0162	0.0118519		0.0162	0.0322026		0.0162	2.45406e-05		0.0162	0.0322026		0.0162	0.0236938		0.0162	0.0183255		0.0162	0.0402083
																				0.0162125	0.0197607		0.0162125	0.0163902		0.0162125	0.0112801		0.0162125	0.0117964		0.0162125	0.0320812		0.0162125	2.96146e-05		0.0162125	0.0320812		0.0162125	0.0235769		0.0162125	0.0184341		0.0162125	0.0402528
																				0.016225	0.0197756		0.016225	0.0164294		0.016225	0.0112542		0.016225	0.0118312		0.016225	0.032021		0.016225	-3.54106e-05		0.016225	0.032021		0.016225	0.0234536		0.016225	0.018387		0.016225	0.0403464
																				0.0162375	0.0197254		0.0162375	0.0164283		0.0162375	0.011195		0.0162375	0.0118582		0.0162375	0.0320232		0.0162375	-1.10273e-05		0.0162375	0.0320232		0.0162375	0.0233882		0.0162375	0.0183398		0.0162375	0.0404936
																				0.01625	0.0196059		0.01625	0.0164707		0.01625	0.0111207		0.01625	0.011859		0.01625	0.0320615		0.01625	-5.77219e-05		0.01625	0.0320615		0.01625	0.0235415		0.01625	0.0183202		0.01625	0.0405516
																				0.0162625	0.0195216		0.0162625	0.0164103		0.0162625	0.0110969		0.0162625	0.0119073		0.0162625	0.0320287		0.0162625	-0.000144057		0.0162625	0.0320287		0.0162625	0.0236863		0.0162625	0.0184034		0.0162625	0.0404802
																				0.016275	0.0194405		0.016275	0.0162949		0.016275	0.0110922		0.016275	0.01188		0.016275	0.0320177		0.016275	-0.000161343		0.016275	0.0320177		0.016275	0.0237003		0.016275	0.0184463		0.016275	0.0404579
																				0.0162875	0.019433		0.0162875	0.016369		0.0162875	0.0110993		0.0162875	0.0118679		0.0162875	0.0320265		0.0162875	-0.000164397		0.0162875	0.0320265		0.0162875	0.0236852		0.0162875	0.0184267		0.0162875	0.0404802
																				0.0163	0.0194448		0.0163	0.0164527		0.0163	0.0110367		0.0163	0.0119568		0.0163	0.0320484		0.0163	-0.000177593		0.0163	0.0320484		0.0163	0.0236617		0.0163	0.0183732		0.0163	0.0404044
																				0.0163125	0.019433		0.0163125	0.016565		0.0163125	0.0109643		0.0163125	0.0120648		0.0163125	0.0320888		0.0163125	-0.000199949		0.0163125	0.0320888		0.0163125	0.0236263		0.0163125	0.0183917		0.0163125	0.0403955
																				0.016325	0.019417		0.016325	0.0166297		0.016325	0.0109295		0.016325	0.0120921		0.016325	0.0320276		0.016325	-0.000131895		0.016325	0.0320276		0.016325	0.0235737		0.016325	0.0184553		0.016325	0.0405025
																				0.0163375	0.0194106		0.0163375	0.0165788		0.0163375	0.0108913		0.0163375	0.0121217		0.0163375	0.0319467		0.0163375	-5.26489e-05		0.0163375	0.0319467		0.0163375	0.0235619		0.0163375	0.0184818		0.0163375	0.0404401
																				0.01635	0.0194778		0.01635	0.0165576		0.01635	0.0109122		0.01635	0.0121328		0.01635	0.0318253		0.01635	-9.00822e-06		0.01635	0.0318253		0.01635	0.0235394		0.01635	0.0185205		0.01635	0.0403331
																				0.0163625	0.0194704		0.0163625	0.0164834		0.0163625	0.0109224		0.0163625	0.0121102		0.0163625	0.0317904		0.0163625	7.4325e-05		0.0163625	0.0317904		0.0163625	0.023578		0.0163625	0.0185921		0.0163625	0.0402974
																				0.016375	0.0194373		0.016375	0.0164146		0.016375	0.0109206		0.016375	0.0121039		0.016375	0.0318712		0.016375	0.000161714		0.016375	0.0318712		0.016375	0.0235876		0.016375	0.0186971		0.016375	0.0404579
																				0.0163875	0.0192453		0.0163875	0.0164146		0.0163875	0.0110061		0.0163875	0.012235		0.0163875	0.0319532		0.0163875	0.000115985		0.0163875	0.0319532		0.0163875	0.0235866		0.0163875	0.0186462		0.0163875	0.040556
																				0.0164	0.0191109		0.0164	0.0164813		0.0164	0.0111362		0.0164	0.0122319		0.0164	0.0320352		0.0164	8.1419e-05		0.0164	0.0320352		0.0164	0.0235909		0.0164	0.0185741		0.0164	0.0405739
																				0.0164125	0.019144		0.0164125	0.0166085		0.0164125	0.0111482		0.0164125	0.0121296		0.0164125	0.0320724		0.0164125	0.000105809		0.0164125	0.0320724		0.0164125	0.023622		0.0164125	0.0185057		0.0164125	0.0405739
																				0.016425	0.0191845		0.016425	0.0166636		0.016425	0.0111268		0.016425	0.0120837		0.016425	0.0319784		0.016425	0.000173911		0.016425	0.0319784		0.016425	0.0235962		0.016425	0.0184389		0.016425	0.0405203
																				0.0164375	0.0191621		0.0164375	0.0165407		0.0164375	0.0110844		0.0164375	0.0121		0.0164375	0.0319609		0.0164375	0.000147472		0.0164375	0.0319609		0.0164375	0.0236102		0.0164375	0.0184203		0.0164375	0.0404579
																				0.01645	0.0191749		0.01645	0.016475		0.01645	0.0110208		0.01645	0.0121666		0.01645	0.0319401		0.01645	0.000170855		0.01645	0.0319401		0.01645	0.0236102		0.01645	0.0184649		0.01645	0.0403999
																				0.0164625	0.0191642		0.0164625	0.0165449		0.0164625	0.0110386		0.0164625	0.0122007		0.0164625	0.0318887		0.0164625	0.00028673		0.0164625	0.0318887		0.0164625	0.0235791		0.0164625	0.0185523		0.0164625	0.040449
																				0.016475	0.0192037		0.016475	0.0166467		0.016475	0.0110407		0.016475	0.0121209		0.016475	0.0318876		0.016475	0.000369058		0.016475	0.0318876		0.016475	0.0235673		0.016475	0.018582		0.016475	0.0405426
																				0.0164875	0.0193285		0.0164875	0.0166795		0.0164875	0.0111024		0.0164875	0.0120247		0.0164875	0.0318865		0.0164875	0.000492112		0.0164875	0.0318865		0.0164875	0.0236831		0.0164875	0.0185163		0.0164875	0.0405114
																				0.0165	0.0193562		0.0165	0.0166976		0.0165	0.0111024		0.0165	0.0120764		0.0165	0.0318253		0.0165	0.000449406		0.0165	0.0318253		0.0165	0.023682		0.0165	0.0183531		0.0165	0.0403687
																				0.0165125	0.0192613		0.0165125	0.0166827		0.0165125	0.0109915		0.0165125	0.0120687		0.0165125	0.0317969		0.0165125	0.000261294		0.0165125	0.0317969		0.0165125	0.0236627		0.0165125	0.0183229		0.0165125	0.0403509
																				0.016525	0.0191525		0.016525	0.0165788		0.016525	0.0109876		0.016525	0.0120229		0.016525	0.0319631		0.016525	0.000150527		0.016525	0.0319631		0.016525	0.0236445		0.016525	0.0182651		0.016525	0.0403732
																				0.0165375	0.0191323		0.0165375	0.0165714		0.0165375	0.0110668		0.0165375	0.0119903		0.0165375	0.032056		0.0165375	0.000109874		0.0165375	0.032056		0.0165375	0.0235941		0.0165375	0.0182455		0.0165375	0.0403375
																				0.01655	0.0191514		0.01655	0.0165438		0.01655	0.0111838		0.01655	0.0119662		0.01655	0.0321479		0.01655	0.000238941		0.01655	0.0321479		0.01655	0.023459		0.01655	0.0182535		0.01655	0.0402707
																				0.0165625	0.01924		0.0165625	0.0165248		0.0165625	0.0112801		0.0165625	0.0120821		0.0165625	0.0321643		0.0165625	0.000369058		0.0165625	0.0321643		0.0165625	0.0234332		0.0165625	0.0181592		0.0165625	0.0402216
																				0.016575	0.0192474		0.016575	0.0164887		0.016575	0.0112286		0.016575	0.0121406		0.016575	0.0322081		0.016575	0.000361959		0.016575	0.0322081		0.016575	0.0234847		0.016575	0.0181576		0.016575	0.0403509
																				0.0165875	0.0193103		0.0165875	0.0164199		0.0165875	0.0111304		0.0165875	0.0120297		0.0165875	0.0323186		0.0165875	0.000366026		0.0165875	0.0323186		0.0165875	0.0234665		0.0165875	0.0182307		0.0165875	0.0404401
																				0.0166	0.0192645		0.0166	0.016476		0.0166	0.0111493		0.0166	0.01195		0.0166	0.0323591		0.0166	0.000349757		0.0166	0.0323591		0.0166	0.0234675		0.0166	0.0183006		0.0166	0.0404579
																				0.0166125	0.0191941		0.0166125	0.0164379		0.0166125	0.0111718		0.0166125	0.0120391		0.0166125	0.0323799		0.0166125	0.000224722		0.0166125	0.0323799		0.0166125	0.023519		0.0166125	0.0182646		0.0166125	0.0404312
																				0.016625	0.0191344		0.016625	0.0164262		0.016625	0.0111592		0.016625	0.0122162		0.016625	0.0323317		0.016625	0.000183052		0.016625	0.0323317		0.016625	0.0235651		0.016625	0.0182148		0.016625	0.0404222
																				0.0166375	0.0190896		0.0166375	0.0165014		0.0166375	0.0111336		0.0166375	0.0122965		0.0166375	0.0321818		0.0166375	0.000230809		0.0166375	0.0321818		0.0166375	0.0235555		0.0166375	0.0181751		0.0166375	0.0404579
																				0.01665	0.0190118		0.01665	0.0165036		0.01665	0.0110804		0.01665	0.0122731		0.01665	0.0321195		0.01665	0.000210478		0.01665	0.0321195		0.01665	0.0235887		0.01665	0.0181634		0.01665	0.040556
																				0.0166625	0.0189883		0.0166625	0.0165057		0.0166625	0.011037		0.0166625	0.0121863		0.0166625	0.0321829		0.0166625	0.000164744		0.0166625	0.0321829		0.0166625	0.023593		0.0166625	0.0182296		0.0166625	0.0406363
																				0.016675	0.0190438		0.016675	0.016547		0.016675	0.0110252		0.016675	0.0121563		0.016675	0.0321282		0.016675	0.000148481		0.016675	0.0321282		0.016675	0.0236155		0.016675	0.0183504		0.016675	0.0406675
																				0.0166875	0.0190694		0.0166875	0.0165491		0.0166875	0.0111171		0.0166875	0.0122017		0.0166875	0.0320998		0.0166875	0.000126135		0.0166875	0.0320998		0.0166875	0.0235501		0.0166875	0.0183494		0.0166875	0.0407746
																				0.0167	0.0192176		0.0167	0.0164919		0.0167	0.0112019		0.0167	0.0121983		0.0167	0.0320002		0.0167	0.000139341		0.0167	0.0320002		0.0167	0.0233582		0.0167	0.0183462		0.0167	0.0407166
																				0.0167125	0.0192997		0.0167125	0.0164262		0.0167125	0.0112906		0.0167125	0.012095		0.0167125	0.0320167		0.0167125	0.000210478		0.0167125	0.0320167		0.0167125	0.0232821		0.0167125	0.0184034		0.0167125	0.04073
																				0.016725	0.0192783		0.016725	0.0164485		0.016725	0.0112448		0.016725	0.0120182		0.016725	0.0321162		0.016725	0.000229799		0.016725	0.0321162		0.016725	0.0232992		0.016725	0.0183499		0.016725	0.0406497
																				0.0167375	0.0191408		0.0167375	0.0164993		0.0167375	0.0111827		0.0167375	0.01202		0.0167375	0.0321665		0.0167375	0.000194214		0.0167375	0.0321665		0.0167375	0.0233357		0.0167375	0.0183653		0.0167375	0.0407345
																				0.01675	0.0190491		0.01675	0.0164686		0.01675	0.0111637		0.01675	0.012073		0.01675	0.0321851		0.01675	0.000166789		0.01675	0.0321851		0.01675	0.0234632		0.01675	0.018388		0.01675	0.04073
																				0.0167625	0.0190491		0.0167625	0.0164241		0.0167625	0.0111388		0.0167625	0.0121855		0.0167625	0.0322059		0.0167625	0.000191184		0.0167625	0.0322059		0.0167625	0.023667		0.0167625	0.018361		0.0167625	0.0406988
																				0.016775	0.0190395		0.016775	0.0164103		0.016775	0.0112058		0.016775	0.0122282		0.016775	0.0321391		0.016775	0.000220656		0.016775	0.0321391		0.016775	0.0237722		0.016775	0.0183488		0.016775	0.0405872
																				0.0167875	0.0189628		0.0167875	0.0164315		0.0167875	0.0112152		0.0167875	0.0122796		0.0167875	0.0320593		0.0167875	0.000235885		0.0167875	0.0320593		0.0167875	0.0238881		0.0167875	0.0182704		0.0167875	0.0405516
																				0.0168	0.0189468		0.0168	0.0164527		0.0168	0.0112019		0.0168	0.0122959		0.0168	0.0320998		0.0168	0.000246064		0.0168	0.0320998		0.0168	0.0238505		0.0168	0.0181994		0.0168	0.0405471
																				0.0168125	0.0190086		0.0168125	0.0166318		0.0168125	0.01131		0.0168125	0.0121928		0.0168125	0.0322639		0.0168125	0.000192194		0.0168125	0.0322639		0.0168125	0.023785		0.0168125	0.018263		0.0168125	0.0405248
																				0.016825	0.0190832		0.016825	0.0167113		0.016825	0.0113251		0.016825	0.0121354		0.016825	0.0323361		0.016825	0.000239952		0.016825	0.0323361		0.016825	0.0237668		0.016825	0.0183001		0.016825	0.0405159
																				0.0168375	0.0191504		0.0168375	0.0166923		0.0168375	0.0113094		0.0168375	0.0121438		0.0168375	0.0322704		0.0168375	0.000268417		0.0168375	0.0322704		0.0168375	0.0237571		0.0168375	0.0183329		0.0168375	0.0405203
																				0.01685	0.0190832		0.01685	0.0165767		0.01685	0.0112618		0.01685	0.0121687		0.01685	0.0321654		0.01685	0.000361959		0.01685	0.0321654		0.01685	0.02377		0.01685	0.0182736		0.01685	0.0405962
																				0.0168625	0.0190747		0.0168625	0.0164559		0.0168625	0.0112738		0.0168625	0.012144		0.0168625	0.0321053		0.0168625	0.000489054		0.0168625	0.0321053		0.0168625	0.0236327		0.0168625	0.0182656		0.0168625	0.0407389
																				0.016875	0.0191184		0.016875	0.0164728		0.016875	0.0113422		0.016875	0.0121202		0.016875	0.0320998		0.016875	0.000499213		0.016875	0.0320998		0.016875	0.0235319		0.016875	0.018325		0.016875	0.0407211
																				0.0168875	0.019225		0.0168875	0.0165364		0.0168875	0.0114356		0.0168875	0.0122172		0.0168875	0.0321053		0.0168875	0.000408725		0.0168875	0.0321053		0.0168875	0.0235533		0.0168875	0.0182513		0.0168875	0.0407568
																				0.0169	0.0192357		0.0169	0.0165174		0.0169	0.011394		0.0169	0.0122534		0.0169	0.0320604		0.0169	0.000339575		0.0169	0.0320604		0.0169	0.0235791		0.0169	0.018307		0.0169	0.0408193
																				0.0169125	0.0191728		0.0169125	0.0165322		0.0169125	0.011255		0.0169125	0.0122329		0.0169125	0.0320779		0.0169125	0.000312142		0.0169125	0.0320779		0.0169125	0.0236284		0.0169125	0.0183478		0.0169125	0.0408951
																				0.016925	0.0191067		0.016925	0.0166117		0.016925	0.0111097		0.016925	0.0122046		0.016925	0.0321282		0.016925	0.000292817		0.016925	0.0321282		0.016925	0.023622		0.016925	0.0184034		0.016925	0.0409398
																				0.0169375	0.0190544		0.0169375	0.0165852		0.0169375	0.0110723		0.0169375	0.0122432		0.0169375	0.0320834		0.0169375	0.000337555		0.0169375	0.0320834		0.0169375	0.0237389		0.0169375	0.0184235		0.0169375	0.0407389
																				0.01695	0.0190491		0.01695	0.0164453		0.01695	0.01112		0.01695	0.0123096		0.01695	0.0320637		0.01695	0.000390406		0.01695	0.0320637		0.01695	0.0238323		0.01695	0.0184718		0.01695	0.0405426
																				0.0169625	0.019015		0.0169625	0.0165258		0.0169625	0.0112162		0.0169625	0.0124418		0.0169625	0.0320812		0.0169625	0.000371104		0.0169625	0.0320812		0.0169625	0.0238044		0.0169625	0.018581		0.0169625	0.040498
																				0.016975	0.0190224		0.016975	0.0166339		0.016975	0.0111867		0.016975	0.0124287		0.016975	0.0321151		0.016975	0.000384318		0.016975	0.0321151		0.016975	0.0238956		0.016975	0.0186478		0.016975	0.040498
																				0.0169875	0.0191152		0.0169875	0.0167283		0.0169875	0.0112115		0.0169875	0.0123778		0.0169875	0.0320648		0.0169875	0.000431086		0.0169875	0.0320648		0.0169875	0.0240094		0.0169875	0.0185539		0.0169875	0.040449
																				0.017	0.019193		0.017	0.0167029		0.017	0.0113149		0.017	0.0123613		0.017	0.0319609		0.017	0.000484985		0.017	0.0319609		0.017	0.0240072		0.017	0.0185624		0.017	0.0404356
																				0.0170125	0.0192304		0.0170125	0.0166647		0.0170125	0.0112733		0.0170125	0.0123132		0.0170125	0.0319817		0.0170125	0.000463632		0.0170125	0.0319817		0.0170125	0.0239332		0.0170125	0.0185327		0.0170125	0.0405382
																				0.017025	0.0191845		0.017025	0.0165947		0.017025	0.0112414		0.017025	0.0122466		0.017025	0.0320965		0.017025	0.000461585		0.017025	0.0320965		0.017025	0.0238999		0.017025	0.0185438		0.017025	0.0405159
																				0.0170375	0.0190811		0.0170375	0.0164718		0.0170375	0.0112377		0.0170375	0.0123112		0.0170375	0.0321676		0.0170375	0.000434143		0.0170375	0.0321676		0.0170375	0.0238408		0.0170375	0.0185598		0.0170375	0.0404267
																				0.01705	0.0190779		0.01705	0.0164644		0.01705	0.0112194		0.01705	0.0123592		0.01705	0.0322365		0.01705	0.000426007		0.01705	0.0322365		0.01705	0.0237368		0.01705	0.0184442		0.01705	0.0404133
																				0.0170625	0.0190203		0.0170625	0.0165481		0.0170625	0.0112563		0.0170625	0.0123802		0.0170625	0.0322146		0.0170625	0.000474827		0.0170625	0.0322146		0.0170625	0.023741		0.0170625	0.0183372		0.0170625	0.0404624
																				0.017075	0.0189724		0.017075	0.0166127		0.017075	0.0113081		0.017075	0.0123526		0.017075	0.0321337		0.017075	0.000482964		0.017075	0.0321337		0.017075	0.023711		0.017075	0.0183896		0.017075	0.0405292
																				0.0170875	0.0190363		0.0170875	0.0166456		0.0170875	0.0113958		0.0170875	0.0122883		0.0170875	0.0320517		0.0170875	0.000508387		0.0170875	0.0320517		0.0170875	0.0237604		0.0170875	0.0184336		0.0170875	0.040449
																				0.0171	0.0191003		0.0171	0.0166371		0.0171	0.0113678		0.0171	0.0122865		0.0171	0.0320899		0.0171	0.000548041		0.0171	0.0320899		0.0171	0.0238806		0.0171	0.0184877		0.0171	0.0404044
																				0.0171125	0.0191994		0.0171125	0.0165841		0.0171125	0.0112822		0.0171125	0.012297		0.0171125	0.0321118		0.0171125	0.000569398		0.0171125	0.0321118		0.0171125	0.0239793		0.0171125	0.0185444		0.0171125	0.0404356
																				0.017125	0.019192		0.017125	0.0165947		0.017125	0.0111215		0.017125	0.0123699		0.017125	0.0321271		0.017125	0.000469722		0.017125	0.0321271		0.017125	0.0240684		0.017125	0.0185417		0.017125	0.0404312
																				0.0171375	0.0192762		0.0171375	0.016618		0.0171375	0.0110666		0.0171375	0.012392		0.0171375	0.0321391		0.0171375	0.000458553		0.0171375	0.0321391		0.0171375	0.0240888		0.0171375	0.01844		0.0171375	0.0404356
																				0.01715	0.0193562		0.01715	0.0167156		0.01715	0.0111097		0.01715	0.01234		0.01715	0.0322092		0.01715	0.000493123		0.01715	0.0322092		0.01715	0.0239439		0.01715	0.0183515		0.01715	0.0405159
																				0.0171625	0.0193722		0.0171625	0.0166657		0.0171625	0.0110226		0.0171625	0.0123274		0.0171625	0.0322311		0.0171625	0.000592805		0.0171625	0.0322311		0.0171625	0.0239299		0.0171625	0.0182889		0.0171625	0.040507
																				0.017175	0.0193669		0.017175	0.0166732		0.017175	0.0109245		0.017175	0.0124193		0.017175	0.0322223		0.017175	0.000601955		0.017175	0.0322223		0.017175	0.0240427		0.017175	0.0182455		0.017175	0.0404445
																				0.0171875	0.0193733		0.0171875	0.0167336		0.0171875	0.0108735		0.0171875	0.0124589		0.0171875	0.0321676		0.0171875	0.000663005		0.0171875	0.0321676		0.0171875	0.0240663		0.0171875	0.0182784		0.0171875	0.0404222
																				0.0172	0.0194138		0.0172	0.0166933		0.0172	0.0108542		0.0172	0.0123644		0.0172	0.0321982		0.0172	0.000669098		0.0172	0.0321982		0.0172	0.0239256		0.0172	0.0183012		0.0172	0.0403866
																				0.0172125	0.0194192		0.0172125	0.0166795		0.0172125	0.010821		0.0172125	0.01216		0.0172125	0.032137		0.0172125	0.000604003		0.0172125	0.032137		0.0172125	0.0238505		0.0172125	0.0182879		0.0172125	0.0403464
																				0.017225	0.0194223		0.017225	0.0167336		0.017225	0.0107987		0.017225	0.0120543		0.017225	0.0321851		0.017225	0.00055719		0.017225	0.0321851		0.017225	0.0238484		0.017225	0.0183801		0.017225	0.0403866
																				0.0172375	0.0194576		0.0172375	0.0167856		0.0172375	0.0108895		0.0172375	0.0120299		0.0172375	0.0321895		0.0172375	0.000475838		0.0172375	0.0321895		0.0172375	0.0238784		0.0172375	0.0184744		0.0172375	0.0404044
																				0.01725	0.0193967		0.01725	0.0167792		0.01725	0.0109418		0.01725	0.0120113		0.01725	0.0321501		0.01725	0.000465653		0.01725	0.0321501		0.01725	0.0238709		0.01725	0.0184421		0.01725	0.0403331
																				0.0172625	0.0193402		0.0172625	0.0168206		0.0172625	0.0109397		0.0172625	0.012047		0.0172625	0.0322278		0.0172625	0.000530754		0.0172625	0.0322278		0.0172625	0.0239439		0.0172625	0.0184797		0.0172625	0.0403687
																				0.017275	0.0194032		0.017275	0.0169001		0.017275	0.0108699		0.017275	0.0121411		0.017275	0.0323033		0.017275	0.000556179		0.017275	0.0323033		0.017275	0.0240856		0.017275	0.0185168		0.017275	0.0404802
																				0.0172875	0.0194704		0.0172875	0.0169096		0.0172875	0.0108251		0.0172875	0.0122508		0.0172875	0.0323843		0.0172875	0.000477859		0.0172875	0.0323843		0.0172875	0.0241006		0.0172875	0.0185703		0.0172875	0.0405739
																				0.0173	0.019496		0.0173	0.0168895		0.0173	0.0108244		0.0173	0.0123505		0.0173	0.0323022		0.0173	0.000447359		0.0173	0.0323022		0.0173	0.0240684		0.0173	0.0185757		0.0173	0.0404891
																				0.0173125	0.0194736		0.0173125	0.0168121		0.0173125	0.0108973		0.0173125	0.0123949		0.0173125	0.0321577		0.0173125	0.000448369		0.0173125	0.0321577		0.0173125	0.0240856		0.0173125	0.0186022		0.0173125	0.0405203
																				0.017325	0.0193487		0.017325	0.0167919		0.017325	0.0110373		0.017325	0.0124329		0.017325	0.0320659		0.017325	0.000513467		0.017325	0.0320659		0.017325	0.0241049		0.017325	0.0185343		0.017325	0.0405471
																				0.0173375	0.0192911		0.0173375	0.0168131		0.0173375	0.0110912		0.0173375	0.0124408		0.0173375	0.0321698		0.0173375	0.000579585		0.0173375	0.0321698		0.0173375	0.024047		0.0173375	0.0184951		0.0173375	0.0405649
																				0.01735	0.0194437		0.01735	0.0167601		0.01735	0.0110475		0.01735	0.0124187		0.01735	0.0322901		0.01735	0.000566366		0.01735	0.0322901		0.01735	0.0240072		0.01735	0.0183992		0.01735	0.0406274
																				0.0173625	0.0194672		0.0173625	0.0166403		0.0173625	0.0110959		0.0173625	0.0123529		0.0173625	0.0323131		0.0173625	0.000583655		0.0173625	0.0323131		0.0173625	0.0240555		0.0173625	0.0183414		0.0173625	0.0406408
																				0.017375	0.0194213		0.017375	0.0166064		0.017375	0.0111501		0.017375	0.0124421		0.017375	0.0323295		0.017375	0.000660957		0.017375	0.0323295		0.017375	0.0240759		0.017375	0.0183138		0.017375	0.0407032
																				0.0173875	0.019289		0.0173875	0.0165354		0.0173875	0.011094		0.0173875	0.0125794		0.0173875	0.0323613		0.0173875	0.000621293		0.0173875	0.0323613		0.0173875	0.0239525		0.0173875	0.018361		0.0173875	0.0407746
																				0.0174	0.0192645		0.0174	0.0166074		0.0174	0.0110143		0.0174	0.0125702		0.0174	0.0323077		0.0174	0.000502271		0.0174	0.0323077		0.0174	0.0239203		0.0174	0.0184871		0.0174	0.0406586
																				0.0174125	0.0193327		0.0174125	0.0167251		0.0174125	0.0110883		0.0174125	0.0124733		0.0174125	0.0322431		0.0174125	0.000444301		0.0174125	0.0322431		0.0174125	0.0239568		0.0174125	0.0185826		0.0174125	0.0406318
																				0.017425	0.0193786		0.017425	0.016863		0.017425	0.011161		0.017425	0.0123502		0.017425	0.0322792		0.017425	0.000434143		0.017425	0.0322792		0.017425	0.0240641		0.017425	0.0185529		0.017425	0.0406943
																				0.0174375	0.0193413		0.0174375	0.0169022		0.0174375	0.0111595		0.0174375	0.0123631		0.0174375	0.0323208		0.0174375	0.000475838		0.0174375	0.0323208		0.0174375	0.024135		0.0174375	0.0185205		0.0174375	0.0406765
																				0.01745	0.0192922		0.01745	0.0168439		0.01745	0.01112		0.01745	0.0124103		0.01745	0.0322748		0.01745	0.000577537		0.01745	0.0322748		0.01745	0.0241243		0.01745	0.018581		0.01745	0.0407702
																				0.0174625	0.0192176		0.0174625	0.0167919		0.0174625	0.0111699		0.0174625	0.0124418		0.0174625	0.0321938		0.0174625	0.000627385		0.0174625	0.0321938		0.0174625	0.0240706		0.0174625	0.0185359		0.0174625	0.0406988
																				0.017475	0.0192048		0.017475	0.0167506		0.017475	0.0111851		0.017475	0.0125599		0.017475	0.0321676		0.017475	0.000637573		0.017475	0.0321676		0.017475	0.0240287		0.017475	0.0185295		0.017475	0.0405739
																				0.0174875	0.0193797		0.0174875	0.016687		0.0174875	0.0112403		0.0174875	0.012624		0.0174875	0.0322332		0.0174875	0.000606025		0.0174875	0.0322332		0.0174875	0.0239675		0.0174875	0.0185412		0.0174875	0.0405872
																				0.0175	0.0195877		0.0175	0.0167506		0.0175	0.0113382		0.0175	0.0124933		0.0175	0.0323613		0.0175	0.000594827		0.0175	0.0323613		0.0175	0.0239836		0.0175	0.0185385		0.0175	0.0405917
																				0.0175125	0.0195589		0.0175125	0.0167633		0.0175125	0.0113008		0.0175125	0.0124135		0.0175125	0.0324882		0.0175125	0.000622304		0.0175125	0.0324882		0.0175125	0.0239868		0.0175125	0.0184718		0.0175125	0.0405872
																				0.017525	0.0194746		0.017525	0.0168354		0.017525	0.0113139		0.017525	0.0123812		0.017525	0.0326656		0.017525	0.000626374		0.017525	0.0326656		0.017525	0.0240115		0.017525	0.018379		0.017525	0.0405605
																				0.0175375	0.0194341		0.0175375	0.0168068		0.0175375	0.011384		0.0175375	0.0124542		0.0175375	0.0327281		0.0175375	0.000604003		0.0175375	0.0327281		0.0175375	0.024106		0.0175375	0.0182725		0.0175375	0.040507
																				0.01755	0.0194597		0.01755	0.0166541		0.01755	0.0113772		0.01755	0.0124985		0.01755	0.0327379		0.01755	0.000569398		0.01755	0.0327379		0.01755	0.0241468		0.01755	0.018299		0.01755	0.0405025
																				0.0175625	0.0195024		0.0175625	0.0166117		0.0175625	0.0113395		0.0175625	0.012623		0.0175625	0.0327434		0.0175625	0.000518547		0.0175625	0.0327434		0.0175625	0.0240942		0.0175625	0.0183022		0.0175625	0.0405025
																				0.017575	0.019497		0.017575	0.0166954		0.017575	0.0113686		0.017575	0.0127367		0.017575	0.0326919		0.017575	0.000444301		0.017575	0.0326919		0.017575	0.0238838		0.017575	0.0183208		0.017575	0.0404133
																				0.0175875	0.0195045		0.0175875	0.0167866		0.0175875	0.0114969		0.0175875	0.0127325		0.0175875	0.0325091		0.0175875	0.000375172		0.0175875	0.0325091		0.0175875	0.0238591		0.0175875	0.0183684		0.0175875	0.0403554
																				0.0176	0.0195376		0.0176	0.0168407		0.0176	0.0115218		0.0176	0.0127548		0.0176	0.0324248		0.0176	0.000326363		0.0176	0.0324248		0.0176	0.0238516		0.0176	0.0184092		0.0176	0.0403375
																				0.0176125	0.0195877		0.0176125	0.0168471		0.0176125	0.0114925		0.0176125	0.0127582		0.0176125	0.032405		0.0176125	0.000396521		0.0176125	0.032405		0.0176125	0.0239911		0.0176125	0.0184818		0.0176125	0.0404891
																				0.017625	0.0197233		0.017625	0.0168598		0.017625	0.0113906		0.017625	0.0126025		0.017625	0.0323843		0.017625	0.000406678		0.017625	0.0323843		0.017625	0.0240792		0.017625	0.0184988		0.017625	0.0406006
																				0.0176375	0.0197991		0.0176375	0.016828		0.0176375	0.011199		0.0176375	0.0124975		0.0176375	0.0323788		0.0176375	0.000457517		0.0176375	0.0323788		0.0176375	0.024237		0.0176375	0.0184034		0.0176375	0.0406095
																				0.01765	0.0197692		0.01765	0.0168269		0.01765	0.0111545		0.01765	0.0124799		0.01765	0.0323613		0.01765	0.000432096		0.01765	0.0323613		0.01765	0.0243219		0.01765	0.0184246		0.01765	0.040672
																				0.0176625	0.0197884		0.0176625	0.0169234		0.0176625	0.0111786		0.0176625	0.0125127		0.0176625	0.0323689		0.0176625	0.000484985		0.0176625	0.0323689		0.0176625	0.0242413		0.0176625	0.0184119		0.0176625	0.0407657
																				0.017675	0.0198386		0.017675	0.0170136		0.017675	0.0112047		0.017675	0.0125455		0.017675	0.0323974		0.017675	0.000469722		0.017675	0.0323974		0.017675	0.0241779		0.017675	0.0184458		0.017675	0.0407835
																				0.0176875	0.0198141		0.0176875	0.0170752		0.0176875	0.0112903		0.0176875	0.0124765		0.0176875	0.0323689		0.0176875	0.000537881		0.0176875	0.0323689		0.0176875	0.0241576		0.0176875	0.018547		0.0176875	0.0407389
																				0.0177	0.0198109		0.0177	0.0170635		0.0177	0.0113008		0.0177	0.0124358		0.0177	0.0324302		0.0177	0.000468711		0.0177	0.0324302		0.0177	0.0241404		0.0177	0.0184638		0.0177	0.0406363
																				0.0177125	0.019876		0.0177125	0.0170709		0.0177125	0.0113259		0.0177125	0.0124528		0.0177125	0.0325058		0.0177125	0.000322296		0.0177125	0.0325058		0.0177125	0.0241457		0.0177125	0.0184278		0.0177125	0.0404847
																				0.017725	0.019876		0.017725	0.0170645		0.017725	0.0113346		0.017725	0.0125521		0.017725	0.0326437		0.017725	0.000212524		0.017725	0.0326437		0.017725	0.0241565		0.017725	0.0184341		0.017725	0.040449
																				0.0177375	0.0198771		0.0177375	0.0169849		0.0177375	0.0113589		0.0177375	0.0126329		0.0177375	0.0327018		0.0177375	0.000291807		0.0177375	0.0327018		0.0177375	0.0241124		0.0177375	0.01844		0.0177375	0.0404624
																				0.01775	0.019812		0.01775	0.0168842		0.01775	0.0113202		0.01775	0.0127236		0.01775	0.0325638		0.01775	0.000389396		0.01775	0.0325638		0.01775	0.0240824		0.01775	0.0185269		0.01775	0.0404401
																				0.0177625	0.0197372		0.0177625	0.0169096		0.0177625	0.0112576		0.0177625	0.0126618		0.0177625	0.0323755		0.0177625	0.000480917		0.0177625	0.0323755		0.0177625	0.024047		0.0177625	0.0186716		0.0177625	0.0403776
																				0.017775	0.0197682		0.017775	0.016951		0.017775	0.0112484		0.017775	0.0125752		0.017775	0.0323558		0.017775	0.000616186		0.017775	0.0323558		0.017775	0.0240716		0.017775	0.0187665		0.017775	0.0403331
																				0.0177875	0.019781		0.0177875	0.0169065		0.0177875	0.0111767		0.0177875	0.0125295		0.0177875	0.0324313		0.0177875	0.000683357		0.0177875	0.0324313		0.0177875	0.0241758		0.0177875	0.0188069		0.0177875	0.0402974
																				0.0178	0.0198557		0.0178	0.0169139		0.0178	0.011188		0.0178	0.0125379		0.0178	0.0325014		0.0178	0.000673168		0.0178	0.0325014		0.0178	0.0242499		0.0178	0.0187925		0.0178	0.0403464
																				0.0178125	0.0199412		0.0178125	0.016898		0.0178125	0.011159		0.0178125	0.0125137		0.0178125	0.0325463		0.0178125	0.000530754		0.0178125	0.0325463		0.0178125	0.0242424		0.0178125	0.0186599		0.0178125	0.0403464
																				0.017825	0.0199006		0.017825	0.0168163		0.017825	0.011109		0.017825	0.0125098		0.017825	0.0325014		0.017825	0.000462621		0.017825	0.0325014		0.017825	0.0241189		0.017825	0.0184628		0.017825	0.0403732
																				0.0178375	0.0197799		0.0178375	0.0168216		0.0178375	0.0111689		0.0178375	0.0126721		0.0178375	0.032543		0.0178375	0.000491101		0.0178375	0.032543		0.0178375	0.0240276		0.0178375	0.0183679		0.0178375	0.0404936
																				0.01785	0.0197917		0.01785	0.0166933		0.01785	0.0112668		0.01785	0.0127212		0.01785	0.0324904		0.01785	0.000568388		0.01785	0.0324904		0.01785	0.0239793		0.01785	0.0183483		0.01785	0.0406095
																				0.0178625	0.0197575		0.0178625	0.0166551		0.0178625	0.0113542		0.0178625	0.012727		0.0178625	0.0324149		0.0178625	0.000607036		0.0178625	0.0324149		0.0178625	0.0239568		0.0178625	0.0183366		0.0178625	0.0406006
																				0.017875	0.0197329		0.017875	0.0166827		0.017875	0.0114032		0.017875	0.012785		0.017875	0.0324992		0.017875	0.000508387		0.017875	0.0324992		0.017875	0.0239267		0.017875	0.0183541		0.017875	0.0406274
																				0.0178875	0.0197404		0.0178875	0.016618		0.0178875	0.0114597		0.0178875	0.0127671		0.0178875	0.0325507		0.0178875	0.000493123		0.0178875	0.0325507		0.0178875	0.0238923		0.0178875	0.0184468		0.0178875	0.0407211
																				0.0179	0.0197436		0.0179	0.0164781		0.0179	0.0114207		0.0179	0.012748		0.0179	0.0323985		0.0179	0.000528732		0.0179	0.0323985		0.0179	0.0239396		0.0179	0.0185799		0.0179	0.0407032
																				0.0179125	0.0197607		0.0179125	0.0164686		0.0179125	0.0114194		0.0179125	0.0127593		0.0179125	0.0323142		0.0179125	0.000562296		0.0179125	0.0323142		0.0179125	0.0240835		0.0179125	0.0185502		0.0179125	0.0406452
																				0.017925	0.0198589		0.017925	0.0165778		0.017925	0.0114328		0.017925	0.0126939		0.017925	0.0323208		0.017925	0.000604003		0.017925	0.0323208		0.017925	0.0242424		0.017925	0.0185359		0.017925	0.0406497
																				0.0179375	0.0199828		0.0179375	0.0166721		0.0179375	0.0114566		0.0179375	0.0126059		0.0179375	0.0322683		0.0179375	0.000655876		0.0179375	0.0322683		0.0179375	0.0242897		0.0179375	0.0185433		0.0179375	0.0406675
																				0.01795	0.0201068		0.01795	0.0166912		0.01795	0.0114071		0.01795	0.0126022		0.01795	0.0322497		0.01795	0.000701662		0.01795	0.0322497		0.01795	0.0242607		0.01795	0.0185142		0.01795	0.0404624
																				0.0179625	0.020142		0.0179625	0.0166806		0.0179625	0.0113848		0.0179625	0.0126345		0.0179625	0.032323		0.0179625	0.000642654		0.0179625	0.032323		0.0179625	0.0241736		0.0179625	0.018485		0.0179625	0.040342
																				0.017975	0.0200715		0.017975	0.0167145		0.017975	0.0113584		0.017975	0.0126731		0.017975	0.0323569		0.017975	0.000632466		0.017975	0.0323569		0.017975	0.024091		0.017975	0.0185375		0.017975	0.0404178
																				0.0179875	0.0200373		0.0179875	0.0168099		0.0179875	0.0113652		0.0179875	0.012665		0.0179875	0.032358		0.0179875	0.000609084		0.0179875	0.032358		0.0179875	0.024019		0.0179875	0.0186997		0.0179875	0.0405159
																				0.018	0.020142		0.018	0.0168057		0.018	0.0113869		0.018	0.0126813		0.018	0.0323613		0.018	0.000668087		0.018	0.0323613		0.018	0.0239943		0.018	0.0189092		0.018	0.0405828
																				0.0180125	0.0201687		0.0180125	0.0167368		0.0180125	0.0113372		0.0180125	0.0126815		0.0180125	0.0323678		0.0180125	0.000726087		0.0180125	0.0323678		0.0180125	0.0239396		0.0180125	0.0188785		0.0180125	0.0406229
																				0.018025	0.0200961		0.018025	0.0166488		0.018025	0.0113409		0.018025	0.0126684		0.018025	0.0323864		0.018025	0.000787129		0.018025	0.0323864		0.018025	0.0239449		0.018025	0.018765		0.018025	0.0406095
																				0.0180375	0.0200341		0.0180375	0.0166997		0.0180375	0.0113854		0.0180375	0.0127291		0.0180375	0.0323821		0.0180375	0.000822762		0.0180375	0.0323821		0.0180375	0.0239449		0.0180375	0.0186557		0.0180375	0.040556
																				0.01805	0.0199593		0.01805	0.016776		0.01805	0.0114058		0.01805	0.012733		0.01805	0.0323383		0.01805	0.000844133		0.01805	0.0323383		0.01805	0.0239568		0.01805	0.0185364		0.01805	0.0405159
																				0.0180625	0.0199123		0.0180625	0.0168163		0.0180625	0.0113835		0.0180625	0.0127874		0.0180625	0.0323919		0.0180625	0.000756607		0.0180625	0.0323919		0.0180625	0.0239825		0.0180625	0.0184649		0.0180625	0.040556
																				0.018075	0.0197852		0.018075	0.0168789		0.018075	0.0113751		0.018075	0.0128333		0.018075	0.0325167		0.018075	0.00067825		0.018075	0.0325167		0.018075	0.0241253		0.018075	0.0185264		0.018075	0.0405114
																				0.0180875	0.019845		0.0180875	0.0169627		0.0180875	0.0114343		0.0180875	0.012903		0.0180875	0.0325693		0.0180875	0.000727098		0.0180875	0.0325693		0.0180875	0.0241683		0.0180875	0.0185741		0.0180875	0.0405872
																				0.0181	0.0199294		0.0181	0.0170009		0.0181	0.0114587		0.0181	0.0128809		0.0181	0.0325627		0.0181	0.000874661		0.0181	0.0325627		0.0181	0.0242166		0.0181	0.0186361		0.0181	0.0405605
																				0.0181125	0.0200288		0.0181125	0.0169669		0.0181125	0.0114728		0.0181125	0.0127958		0.0181125	0.0325364		0.0181125	0.000883843		0.0181125	0.0325364		0.0181125	0.0242832		0.0181125	0.0185645		0.0181125	0.0405292
																				0.018125	0.0199924		0.018125	0.0169128		0.018125	0.0115226		0.018125	0.0127698		0.018125	0.0324806		0.018125	0.000790189		0.018125	0.0324806		0.018125	0.0242521		0.018125	0.018529		0.018125	0.0406274
																				0.0181375	0.0199422		0.0181375	0.0169457		0.0181375	0.0115614		0.0181375	0.0126923		0.0181375	0.0324587		0.0181375	0.000739311		0.0181375	0.0324587		0.0181375	0.0242284		0.0181375	0.018537		0.0181375	0.0407032
																				0.01815	0.019907		0.01815	0.0169489		0.01815	0.0114689		0.01815	0.0126802		0.01815	0.032428		0.01815	0.000746442		0.01815	0.032428		0.01815	0.0241447		0.01815	0.0185438		0.01815	0.0407612
																				0.0181625	0.019923		0.0181625	0.0169202		0.0181625	0.0113673		0.0181625	0.0126597		0.0181625	0.0323919		0.0181625	0.00079732		0.0181625	0.0323919		0.0181625	0.0241167		0.0181625	0.0185539		0.0181625	0.0408014
																				0.018175	0.0199358		0.018175	0.0169054		0.018175	0.0113511		0.018175	0.0125796		0.018175	0.0323372		0.018175	0.000777974		0.018175	0.0323372		0.018175	0.0241243		0.018175	0.0185582		0.018175	0.0407925
																				0.0181875	0.0199283		0.0181875	0.0169192		0.0181875	0.0113364		0.0181875	0.0125909		0.0181875	0.0323339		0.0181875	0.000690461		0.0181875	0.0323339		0.0181875	0.0242037		0.0181875	0.0185433		0.0181875	0.0407746
																				0.0182	0.0199871		0.0182	0.0169457		0.0182	0.011361		0.0182	0.0125678		0.0182	0.0323624		0.0182	0.00055719		0.0182	0.0323624		0.0182	0.0242349		0.0182	0.0185894		0.0182	0.0407925
																				0.0182125	0.0200266		0.0182125	0.0170476		0.0182125	0.011389		0.0182125	0.0124746		0.0182125	0.0323547		0.0182125	0.000540913		0.0182125	0.0323547		0.0182125	0.0242102		0.0182125	0.0185979		0.0182125	0.0407969
																				0.018225	0.0200384		0.018225	0.0170805		0.018225	0.0113725		0.018225	0.0123725		0.018225	0.0324105		0.018225	0.000581607		0.018225	0.0324105		0.018225	0.0242381		0.018225	0.0185974		0.018225	0.0407479
																				0.0182375	0.0199348		0.0182375	0.0171091		0.0182375	0.0113165		0.0182375	0.0123347		0.0182375	0.0324423		0.0182375	0.000707755		0.0182375	0.0324423		0.0182375	0.0242005		0.0182375	0.0185338		0.0182375	0.040672
																				0.01825	0.0198397		0.01825	0.0171399		0.01825	0.011333		0.01825	0.0123759		0.01825	0.0324324		0.01825	0.000940834		0.01825	0.0324324		0.01825	0.0240587		0.01825	0.0184892		0.01825	0.0407211
																				0.0182625	0.0199604		0.0182625	0.0171409		0.0182625	0.0113429		0.0182625	0.0124605		0.0182625	0.0324258		0.0182625	0.00106914		0.0182625	0.0324258		0.0182625	0.0240201		0.0182625	0.0185502		0.0182625	0.0407255
																				0.018275	0.0200063		0.018275	0.0171441		0.018275	0.0112914		0.018275	0.0125285		0.018275	0.0325222		0.018275	0.00102331		0.018275	0.0325222		0.018275	0.0240255		0.018275	0.0186038		0.018275	0.0407568
																				0.0182875	0.0200758		0.0182875	0.0171611		0.0182875	0.0112299		0.0182875	0.0125153		0.0182875	0.0325189		0.0182875	0.000939823		0.0182875	0.0325189		0.0182875	0.0240716		0.0182875	0.0186287		0.0182875	0.0407568
																				0.0183	0.020079		0.0183	0.0171845		0.0183	0.0111511		0.0183	0.0125206		0.0183	0.0324215		0.0183	0.000846182		0.0183	0.0324215		0.0183	0.0241393		0.0183	0.0187162		0.0183	0.0407702
																				0.0183125	0.0200085		0.0183125	0.0172482		0.0183125	0.0111388		0.0183125	0.012556		0.0183125	0.0323832		0.0183125	0.00073218		0.0183125	0.0323832		0.0183125	0.024179		0.0183125	0.01881		0.0183125	0.0407479
																				0.018325	0.0199775		0.018325	0.0172683		0.018325	0.0112471		0.018325	0.0126238		0.018325	0.0323853		0.018325	0.000649784		0.018325	0.0323853		0.018325	0.0242778		0.018325	0.0187825		0.018325	0.0407211
																				0.0183375	0.0198493		0.0183375	0.0172407		0.0183375	0.0113278		0.0183375	0.0125691		0.0183375	0.032451		0.0183375	0.000714885		0.0183375	0.032451		0.0183375	0.0243047		0.0183375	0.018731		0.0183375	0.0406675
																				0.01835	0.019766		0.01835	0.0172142		0.01835	0.0112568		0.01835	0.0124395		0.01835	0.0325933		0.01835	0.00076882		0.01835	0.0325933		0.01835	0.0242467		0.01835	0.0187273		0.01835	0.0407077
																				0.0183625	0.019718		0.0183625	0.0171335		0.0183625	0.0112445		0.0183625	0.0123938		0.0183625	0.0326569		0.0183625	0.000885866		0.0183625	0.0326569		0.0183625	0.0242005		0.0183625	0.0187941		0.0183625	0.0407255
																				0.018375	0.0197404		0.018375	0.0170603		0.018375	0.0112861		0.018375	0.0124849		0.018375	0.0326766		0.018375	0.00102025		0.018375	0.0326766		0.018375	0.0242585		0.018375	0.0187846		0.018375	0.0407568
																				0.0183875	0.0197671		0.0183875	0.0170847		0.0183875	0.0113783		0.0183875	0.0125712		0.0183875	0.0327324		0.0183875	0.00101719		0.0183875	0.0327324		0.0183875	0.0243187		0.0183875	0.0188291		0.0183875	0.0407523
																				0.0184	0.0197949		0.0184	0.0169956		0.0184	0.0115092		0.0184	0.0126868		0.0184	0.0327259		0.0184	0.00103146		0.0184	0.0327259		0.0184	0.0242542		0.0184	0.0188504		0.0184	0.0407523
																				0.0184125	0.0197949		0.0184125	0.0168481		0.0184125	0.0114825		0.0184125	0.0128347		0.0184125	0.032762		0.0184125	0.000992774		0.0184125	0.032762		0.0184125	0.0242886		0.0184125	0.018871		0.0184125	0.0408193
																				0.018425	0.0197383		0.018425	0.0168131		0.018425	0.0114223		0.018425	0.0129143		0.018425	0.0328124		0.018425	0.000928616		0.018425	0.0328124		0.018425	0.0243283		0.018425	0.0188381		0.018425	0.0406586
																				0.0184375	0.0197415		0.0184375	0.0168492		0.0184375	0.0113696		0.0184375	0.0128657		0.0184375	0.0328321		0.0184375	0.000766798		0.0184375	0.0328321		0.0184375	0.0243133		0.0184375	0.0187761		0.0184375	0.0405292
																				0.01845	0.0197554		0.01845	0.0169107		0.01845	0.0112812		0.01845	0.0127207		0.01845	0.0326831		0.01845	0.000670109		0.01845	0.0326831		0.01845	0.0243165		0.01845	0.0187724		0.01845	0.0405337
																				0.0184625	0.0197906		0.0184625	0.0169372		0.0184625	0.0112272		0.0184625	0.0125988		0.0184625	0.0325156		0.0184625	0.000617223		0.0184625	0.0325156		0.0184625	0.0243047		0.0184625	0.0187665		0.0184625	0.0405382
																				0.018475	0.0198931		0.018475	0.0168736		0.018475	0.0113456		0.018475	0.0125568		0.018475	0.0323799		0.018475	0.000653828		0.018475	0.0323799		0.018475	0.0242671		0.018475	0.0187077		0.018475	0.0405783
																				0.0184875	0.0198942		0.0184875	0.0169595		0.0184875	0.0114639		0.0184875	0.0124242		0.0184875	0.0322956		0.0184875	0.000703684		0.0184875	0.0322956		0.0184875	0.0241984		0.0184875	0.0186398		0.0184875	0.0406542
																				0.0185	0.0198151		0.0185	0.0169489		0.0185	0.011532		0.0185	0.0124143		0.0185	0.0323361		0.0185	0.000737262		0.0185	0.0323361		0.0185	0.024121		0.0185	0.01867		0.0185	0.0406898
																				0.0185125	0.0198557		0.0185125	0.0169722		0.0185125	0.0115614		0.0185125	0.0124481		0.0185125	0.0324138		0.0185125	0.000775952		0.0185125	0.0324138		0.0185125	0.0241715		0.0185125	0.0186425		0.0185125	0.0407389
																				0.018525	0.0198771		0.018525	0.0171399		0.018525	0.0116572		0.018525	0.0124319		0.018525	0.0324882		0.018525	0.000701662		0.018525	0.0324882		0.018525	0.0242177		0.018525	0.0186016		0.018525	0.0408059
																				0.0185375	0.0197788		0.0185375	0.0172694		0.0185375	0.0116903		0.0185375	0.0125565		0.0185375	0.0325583		0.0185375	0.000618234		0.0185375	0.0325583		0.0185375	0.0241114		0.0185375	0.0187241		0.0185375	0.0407746
																				0.01855	0.0198194		0.01855	0.0172949		0.01855	0.0116481		0.01855	0.012723		0.01855	0.0325561		0.01855	0.000614164		0.01855	0.0325561		0.01855	0.0240566		0.01855	0.0188923		0.01855	0.0407122
																				0.0185625	0.019844		0.0185625	0.0173373		0.0185625	0.0116512		0.0185625	0.0128092		0.0185625	0.0325605		0.0185625	0.000645713		0.0185625	0.0325605		0.0185625	0.0241167		0.0185625	0.0189745		0.0185625	0.0407612
																				0.018575	0.0198109		0.018575	0.0173065		0.018575	0.011635		0.018575	0.0127354		0.018575	0.0326185		0.018575	0.000744393		0.018575	0.0326185		0.018575	0.024237		0.018575	0.0189347		0.018575	0.0408103
																				0.0185875	0.0197586		0.0185875	0.017194		0.0185875	0.0116499		0.0185875	0.0126487		0.0185875	0.0327226		0.0185875	0.000825822		0.0185875	0.0327226		0.0185875	0.0242252		0.0185875	0.0188456		0.0185875	0.0407746
																				0.0186	0.0198151		0.0186	0.0171452		0.0186	0.0116022		0.0186	0.0126429		0.0186	0.032819		0.0186	0.000851265		0.0186	0.032819		0.0186	0.024208		0.0186	0.0187596		0.0186	0.0408371
																				0.0186125	0.0198685		0.0186125	0.0171219		0.0186125	0.0115692		0.0186125	0.0126744		0.0186125	0.0328091		0.0186125	0.000875699		0.0186125	0.0328091		0.0186125	0.0242113		0.0186125	0.0186578		0.0186125	0.0408996
																				0.018625	0.0199027		0.018625	0.017159		0.018625	0.0115399		0.018625	0.012748		0.018625	0.03275		0.018625	0.00084211		0.018625	0.03275		0.018625	0.024207		0.018625	0.0186313		0.018625	0.0409487
																				0.0186375	0.0198461		0.0186375	0.0172269		0.0186375	0.0114681		0.0186375	0.0128643		0.0186375	0.0327138		0.0186375	0.000841072		0.0186375	0.0327138		0.0186375	0.0241436		0.0186375	0.0187082		0.0186375	0.0409576
																				0.01865	0.0196988		0.01865	0.0171781		0.01865	0.0114582		0.01865	0.0128121		0.01865	0.0326875		0.01865	0.000856349		0.01865	0.0326875		0.01865	0.0241951		0.01865	0.0186987		0.01865	0.0409219
																				0.0186625	0.0196699		0.0186625	0.0171473		0.0186625	0.0114181		0.0186625	0.0126416		0.0186625	0.0326919		0.0186625	0.000863482		0.0186625	0.0326919		0.0186625	0.0242789		0.0186625	0.0187077		0.0186625	0.0408728
																				0.018675	0.0197938		0.018675	0.0171579		0.018675	0.0113919		0.018675	0.0126266		0.018675	0.0326645		0.018675	0.000793249		0.018675	0.0326645		0.018675	0.0242864		0.018675	0.0186801		0.018675	0.0408951
																				0.0186875	0.0198856		0.0186875	0.0172195		0.0186875	0.0114506		0.0186875	0.0127073		0.0186875	0.0326525		0.0186875	0.0007383		0.0186875	0.0326525		0.0186875	0.0242811		0.0186875	0.0186605		0.0186875	0.0408505
																				0.0187	0.0198899		0.0187	0.0172184		0.0187	0.0114422		0.0187	0.0127551		0.0187	0.0327237		0.0187	0.000639595		0.0187	0.0327237		0.0187	0.0243348		0.0187	0.0186329		0.0187	0.0408639
																				0.0187125	0.0199134		0.0187125	0.0171303		0.0187125	0.0114013		0.0187125	0.0127887		0.0187125	0.0327291		0.0187125	0.000571446		0.0187125	0.0327291		0.0187125	0.0243531		0.0187125	0.018652		0.0187125	0.0408817
																				0.018725	0.0198344		0.018725	0.0170009		0.018725	0.0113233		0.018725	0.0128376		0.018725	0.0326831		0.018725	0.000531764		0.018725	0.0326831		0.018725	0.0242983		0.018725	0.0186441		0.018725	0.0409174
																				0.0187375	0.0197521		0.0187375	0.0169712		0.0187375	0.011294		0.0187375	0.012893		0.0187375	0.0326043		0.0187375	0.000495144		0.0187375	0.0326043		0.0187375	0.0242875		0.0187375	0.0186175		0.0187375	0.0408237
																				0.01875	0.0196817		0.01875	0.0169425		0.01875	0.0113796		0.01875	0.0129962		0.01875	0.0324674		0.01875	0.000548041		0.01875	0.0324674		0.01875	0.0242843		0.01875	0.0188015		0.01875	0.0407568
																				0.0187625	0.0196721		0.0187625	0.016899		0.0187625	0.0114657		0.0187625	0.0130191		0.0187625	0.0323678		0.0187625	0.000656887		0.0187625	0.0323678		0.0187625	0.0242929		0.0187625	0.0188939		0.0187625	0.0406765
																				0.018775	0.0196881		0.018775	0.0169171		0.018775	0.0115077		0.018775	0.0129379		0.018775	0.0323361		0.018775	0.000740322		0.018775	0.0323361		0.018775	0.0243283		0.018775	0.0188955		0.018775	0.040614
																				0.0187875	0.0197511		0.0187875	0.0168481		0.0187875	0.0115242		0.0187875	0.012929		0.0187875	0.0322967		0.0187875	0.000760678		0.0187875	0.0322967		0.0187875	0.0243262		0.0187875	0.0188413		0.0187875	0.0406318
																				0.0188	0.0198472		0.0188	0.0167357		0.0188	0.0115228		0.0188	0.0128549		0.0188	0.0323142		0.0188	0.000839049		0.0188	0.0323142		0.0188	0.0242736		0.0188	0.0187639		0.0188	0.0406185
																				0.0188125	0.0199412		0.0188125	0.0167219		0.0188125	0.0115527		0.0188125	0.0127249		0.0188125	0.032323		0.0188125	0.000849216		0.0188125	0.032323		0.0188125	0.0242521		0.0188125	0.0186722		0.0188125	0.0406542
																				0.018825	0.0199743		0.018825	0.0167601		0.018825	0.0115907		0.018825	0.0126595		0.018825	0.0323569		0.018825	0.000789177		0.018825	0.0323569		0.018825	0.0242574		0.018825	0.018599		0.018825	0.0406586
																				0.0188375	0.0198974		0.0188375	0.0168099		0.0188375	0.0115799		0.0188375	0.0126881		0.0188375	0.0323459		0.0188375	0.000831917		0.0188375	0.0323459		0.0188375	0.0242553		0.0188375	0.0185598		0.0188375	0.0405962
																				0.01885	0.0197991		0.01885	0.0168237		0.01885	0.0115137		0.01885	0.012702		0.01885	0.0322901		0.01885	0.000838038		0.01885	0.0322901		0.01885	0.024251		0.01885	0.0185078		0.01885	0.0405382
																				0.0188625	0.0198568		0.0188625	0.0168015		0.0188625	0.0115032		0.0188625	0.0127015		0.0188625	0.0323832		0.0188625	0.000879771		0.0188625	0.0323832		0.0188625	0.0241887		0.0188625	0.0185009		0.0188625	0.040614
																				0.018875	0.0199604		0.018875	0.0167792		0.018875	0.0116103		0.018875	0.0127837		0.018875	0.0324806		0.018875	0.000873649		0.018875	0.0324806		0.018875	0.0243208		0.018875	0.0185359		0.018875	0.0407077
																				0.0188875	0.0200341		0.0188875	0.0167792		0.0188875	0.0116664		0.0188875	0.0128047		0.0188875	0.0325583		0.0188875	0.000796309		0.0188875	0.0325583		0.0188875	0.0244562		0.0188875	0.0186027		0.0188875	0.0407389
																				0.0189	0.0200854		0.0189	0.0167166		0.0189	0.0116905		0.0189	0.0128089		0.0189	0.0326032		0.0189	0.000851265		0.0189	0.0326032		0.0189	0.0245529		0.0189	0.0186292		0.0189	0.0407702
																				0.0189125	0.020142		0.0189125	0.016706		0.0189125	0.0116051		0.0189125	0.0128586		0.0189125	0.0325714		0.0189125	0.000844133		0.0189125	0.0325714		0.0189125	0.0246045		0.0189125	0.0186769		0.0189125	0.0407122
																				0.018925	0.0201655		0.018925	0.0166997		0.018925	0.0115729		0.018925	0.0128073		0.018925	0.0324937		0.018925	0.00076882		0.018925	0.0324937		0.018925	0.0246142		0.018925	0.0187135		0.018925	0.0406229
																				0.0189375	0.020141		0.0189375	0.0166689		0.0189375	0.0115936		0.0189375	0.0127958		0.0189375	0.0324948		0.0189375	0.000809535		0.0189375	0.0324948		0.0189375	0.0245164		0.0189375	0.0187056		0.0189375	0.0405292
																				0.01895	0.0200074		0.01895	0.0167845		0.01895	0.0116043		0.01895	0.0128178		0.01895	0.0325507		0.01895	0.000798332		0.01895	0.0325507		0.01895	0.0243445		0.01895	0.0187209		0.01895	0.0405337
																				0.0189625	0.019938		0.0189625	0.0168842		0.0189625	0.0116861		0.0189625	0.0128381		0.0189625	0.0324937		0.0189625	0.000799343		0.0189625	0.0324937		0.0189625	0.0241973		0.0189625	0.0187432		0.0189625	0.0406452
																				0.018975	0.0199508		0.018975	0.0168227		0.018975	0.0117039		0.018975	0.0129558		0.018975	0.0323459		0.018975	0.000814618		0.018975	0.0323459		0.018975	0.0241941		0.018975	0.0187422		0.018975	0.0406854
																				0.0189875	0.0198643		0.0189875	0.0167644		0.0189875	0.0116229		0.0189875	0.0130501		0.0189875	0.0322004		0.0189875	0.00084211		0.0189875	0.0322004		0.0189875	0.0241586		0.0189875	0.0188822		0.0189875	0.0406452
																				0.019	0.0198664		0.019	0.0167294		0.019	0.0115171		0.019	0.0130047		0.019	0.0321785		0.019	0.000873649		0.019	0.0321785		0.019	0.0242102		0.019	0.0188737		0.019	0.0405783
																				0.0190125	0.0199786		0.0190125	0.016705		0.0190125	0.0115045		0.0190125	0.0129531		0.0190125	0.0322792		0.0190125	0.000803415		0.0190125	0.0322792		0.0190125	0.0242016		0.0190125	0.018783		0.0190125	0.0405025
																				0.019025	0.0200234		0.019025	0.0166997		0.019025	0.0115433		0.019025	0.0129926		0.019025	0.0323678		0.019025	0.000728109		0.019025	0.0323678		0.019025	0.0241769		0.019025	0.0187146		0.019025	0.0405114
																				0.0190375	0.02008		0.0190375	0.0167347		0.0190375	0.0114786		0.0190375	0.0130073		0.0190375	0.0324204		0.0190375	0.000699614		0.0190375	0.0324204		0.0190375	0.0242188		0.0190375	0.0186541		0.0190375	0.0405739
																				0.01905	0.02011		0.01905	0.0167803		0.01905	0.0113799		0.01905	0.0131248		0.01905	0.0324499		0.01905	0.000642654		0.01905	0.0324499		0.01905	0.0242413		0.01905	0.0185555		0.01905	0.0407345
																				0.0190625	0.0201132		0.0190625	0.0168449		0.0190625	0.0113212		0.0190625	0.0131511		0.0190625	0.0324653		0.0190625	0.000664017		0.0190625	0.0324653		0.0190625	0.0242553		0.0190625	0.018476		0.0190625	0.0408683
																				0.019075	0.0201153		0.019075	0.0167188		0.019075	0.0114144		0.019075	0.0131124		0.019075	0.0324893		0.019075	0.000723027		0.019075	0.0324893		0.019075	0.0242671		0.019075	0.018405		0.019075	0.0408505
																				0.0190875	0.0202318		0.0190875	0.0166647		0.0190875	0.0114385		0.0190875	0.0131001		0.0190875	0.032555		0.0190875	0.000667076		0.0190875	0.032555		0.0190875	0.0243069		0.0190875	0.0185126		0.0190875	0.0408327
																				0.0191	0.020204		0.0191	0.0167665		0.0191	0.0114938		0.0191	0.0130725		0.0191	0.0325846		0.0191	0.000725076		0.0191	0.0325846		0.0191	0.0243187		0.0191	0.0186202		0.0191	0.0408683
																				0.0191125	0.0200715		0.0191125	0.0168439		0.0191125	0.0114589		0.0191125	0.0130194		0.0191125	0.0325342		0.0191125	0.000830906		0.0191125	0.0325342		0.0191125	0.0243724		0.0191125	0.0186822		0.0191125	0.0408416
																				0.019125	0.020032		0.019125	0.0168577		0.019125	0.0114396		0.019125	0.0128954		0.019125	0.0325364		0.019125	0.00079732		0.019125	0.0325364		0.019125	0.0243949		0.019125	0.0187782		0.019125	0.0406854
																				0.0191375	0.020033		0.0191375	0.0169043		0.0191375	0.011558		0.0191375	0.0128646		0.0191375	0.0325353		0.0191375	0.000769832		0.0191375	0.0325353		0.0191375	0.0242639		0.0191375	0.0188286		0.0191375	0.0406185
																				0.01915	0.0200256		0.01915	0.0169351		0.01915	0.0115532		0.01915	0.0129918		0.01915	0.032635		0.01915	0.000660957		0.01915	0.032635		0.01915	0.0241157		0.01915	0.0188488		0.01915	0.0406765
																				0.0191625	0.0199316		0.0191625	0.0168651		0.0191625	0.0114875		0.0191625	0.0130659		0.0191625	0.0326711		0.0191625	0.000639595		0.0191625	0.0326711		0.0191625	0.0239793		0.0191625	0.0187538		0.0191625	0.0407791
																				0.019175	0.0198162		0.019175	0.016811		0.019175	0.0115092		0.019175	0.0130919		0.019175	0.0326394		0.019175	0.000742371		0.019175	0.0326394		0.019175	0.0239267		0.019175	0.0185375		0.019175	0.0408103
																				0.0191875	0.0197884		0.0191875	0.0167283		0.0191875	0.0114712		0.0191875	0.0130641		0.0191875	0.0326799		0.0191875	0.000879771		0.0191875	0.0326799		0.0191875	0.0239847		0.0191875	0.018432		0.0191875	0.0407835
																				0.0192	0.019797		0.0192	0.0166498		0.0192	0.0114401		0.0192	0.0129713		0.0192	0.0326196		0.0192	0.000995809		0.0192	0.0326196		0.0192	0.0239525		0.0192	0.0183986		0.0192	0.0406586
																				0.0192125	0.019829		0.0192125	0.0165608		0.0192125	0.01146		0.0192125	0.0129069		0.0192125	0.032555		0.0192125	0.000990724		0.0192125	0.032555		0.0192125	0.0239482		0.0192125	0.0183086		0.0192125	0.0407211
																				0.019225	0.0198344		0.019225	0.0165205		0.019225	0.0114867		0.019225	0.0128727		0.019225	0.0324631		0.019225	0.00094898		0.019225	0.0324631		0.019225	0.0240319		0.019225	0.0183796		0.019225	0.0408683
																				0.0192375	0.0197938		0.0192375	0.0165873		0.0192375	0.0115197		0.0192375	0.0128686		0.0192375	0.0325298		0.0192375	0.000969346		0.0192375	0.0325298		0.0192375	0.024033		0.0192375	0.0184718		0.0192375	0.0408996
																				0.01925	0.0196048		0.01925	0.0167983		0.01925	0.0114699		0.01925	0.0128925		0.01925	0.0326831		0.01925	0.000956114		0.01925	0.0326831		0.01925	0.0240749		0.01925	0.0184728		0.01925	0.0408639
																				0.0192625	0.0195258		0.0192625	0.0168969		0.0192625	0.0114048		0.0192625	0.0130115		0.0192625	0.0327905		0.0192625	0.0010121		0.0192625	0.0327905		0.0192625	0.0241554		0.0192625	0.0184924		0.0192625	0.0409219
																				0.019275	0.0195717		0.019275	0.0168863		0.019275	0.0113183		0.019275	0.0131534		0.019275	0.0327084		0.019275	0.00100904		0.019275	0.0327084		0.019275	0.0241844		0.019275	0.0185078		0.019275	0.0409308
																				0.0192875	0.0195963		0.0192875	0.016776		0.0192875	0.0113176		0.0192875	0.0131111		0.0192875	0.0325309		0.0192875	0.00093575		0.0192875	0.0325309		0.0192875	0.0242005		0.0192875	0.0185688		0.0192875	0.0409308
																				0.0193	0.0196016		0.0193	0.0167633		0.0193	0.0113291		0.0193	0.0129214		0.0193	0.0325101		0.0193	0.000941846		0.0193	0.0325101		0.0193	0.0242059		0.0193	0.0185608		0.0193	0.0409621
																				0.0193125	0.0196326		0.0193125	0.0168524		0.0193125	0.0113291		0.0193125	0.0127911		0.0193125	0.0326317		0.0193125	0.00095103		0.0193125	0.0326317		0.0193125	0.024208		0.0193125	0.0185422		0.0193125	0.040971
																				0.019325	0.0196625		0.019325	0.0168343		0.019325	0.0113466		0.019325	0.0127257		0.019325	0.0326448		0.019325	0.000985639		0.019325	0.0326448		0.019325	0.0242585		0.019325	0.0186462		0.019325	0.0409889
																				0.0193375	0.0197233		0.0193375	0.0167538		0.0193375	0.0113686		0.0193375	0.0127727		0.0193375	0.0325988		0.0193375	0.000987662		0.0193375	0.0325988		0.0193375	0.0243133		0.0193375	0.0186536		0.0193375	0.0409308
																				0.01935	0.019687		0.01935	0.0167241		0.01935	0.0113817		0.01935	0.0128638		0.01935	0.032543		0.01935	0.00101823		0.01935	0.032543		0.01935	0.0242864		0.01935	0.0185969		0.01935	0.0408505
																				0.0193625	0.0196315		0.0193625	0.0166488		0.0193625	0.0114152		0.0193625	0.0128226		0.0193625	0.0325156		0.0193625	0.00109561		0.0193625	0.0325156		0.0193625	0.0242059		0.0193625	0.0185089		0.0193625	0.0408103
																				0.019375	0.019623		0.019375	0.0167029		0.019375	0.0113985		0.019375	0.0127078		0.019375	0.0324663		0.019375	0.00105691		0.019375	0.0324663		0.019375	0.0241522		0.019375	0.0184861		0.019375	0.0408505
																				0.0193875	0.0196134		0.0193875	0.0167442		0.0193875	0.0113021		0.0193875	0.0127186		0.0193875	0.0323886		0.0193875	0.00103348		0.0193875	0.0323886		0.0193875	0.0241565		0.0193875	0.018538		0.0193875	0.0409576
																				0.0194	0.0196219		0.0194	0.0167347		0.0194	0.0112555		0.0194	0.0126881		0.0194	0.0323098		0.0194	0.000963249		0.0194	0.0323098		0.0194	0.0241146		0.0194	0.0185873		0.0194	0.0410023
																				0.0194125	0.019624		0.0194125	0.0167251		0.0194125	0.0112778		0.0194125	0.0126419		0.0194125	0.0323328		0.0194125	0.000961199		0.0194125	0.0323328		0.0194125	0.0241414		0.0194125	0.0185216		0.0194125	0.0410246
																				0.019425	0.0195995		0.019425	0.0168142		0.019425	0.0113453		0.019425	0.0125413		0.019425	0.0324565		0.019425	0.000992774		0.019425	0.0324565		0.019425	0.0241339		0.019425	0.0185015		0.019425	0.04098
																				0.0194375	0.0195984		0.0194375	0.0169118		0.0194375	0.0114686		0.0194375	0.0124662		0.0194375	0.0325364		0.0194375	0.00101823		0.0194375	0.0325364		0.0194375	0.0239664		0.0194375	0.0185497		0.0194375	0.0409085
																				0.01945	0.0196166		0.01945	0.0169255		0.01945	0.0116093		0.01945	0.012461		0.01945	0.0325704		0.01945	0.00103452		0.01945	0.0325704		0.01945	0.0239943		0.01945	0.018573		0.01945	0.0409308
																				0.0194625	0.0196891		0.0194625	0.0169457		0.0194625	0.0115784		0.0194625	0.0125442		0.0194625	0.0326328		0.0194625	0.00102941		0.0194625	0.0326328		0.0194625	0.0241124		0.0194625	0.0185587		0.0194625	0.0410157
																				0.019475	0.019829		0.019475	0.0169436		0.019475	0.0115635		0.019475	0.0125744		0.019475	0.0326514		0.019475	0.000947968		0.019475	0.0326514		0.019475	0.0242714		0.019475	0.01859		0.019475	0.0410871
																				0.0194875	0.0198045		0.0194875	0.0168863		0.0194875	0.0115854		0.0194875	0.0125663		0.0194875	0.0326207		0.0194875	0.000855338		0.0194875	0.0326207		0.0194875	0.0242778		0.0194875	0.0186562		0.0194875	0.0410335
																				0.0195	0.0196635		0.0195	0.0168842		0.0195	0.0115776		0.0195	0.0125148		0.0195	0.0324926		0.0195	0.000874661		0.0195	0.0324926		0.0195	0.0241554		0.0195	0.0186902		0.0195	0.0411184
																				0.0195125	0.019608		0.0195125	0.0169659		0.0195125	0.0114799		0.0195125	0.0124455		0.0195125	0.0324718		0.0195125	0.000926592		0.0195125	0.0324718		0.0195125	0.0241006		0.0195125	0.0187363		0.0195125	0.0411675
																				0.019525	0.0195515		0.019525	0.016933		0.019525	0.0114864		0.019525	0.0124319		0.019525	0.0325156		0.019525	0.000957126		0.019525	0.0325156		0.019525	0.024149		0.019525	0.0186494		0.019525	0.0412211
																				0.0195375	0.0194949		0.0195375	0.0168057		0.0195375	0.0114775		0.0195375	0.0124558		0.0195375	0.032601		0.0195375	0.00095103		0.0195375	0.032601		0.0195375	0.0241801		0.0195375	0.0186456		0.0195375	0.0411764
																				0.01955	0.0193551		0.01955	0.0167866		0.01955	0.0114267		0.01955	0.0125453		0.01955	0.0326251		0.01955	0.000983589		0.01955	0.0326251		0.01955	0.0241855		0.01955	0.0186801		0.01955	0.0410871
																				0.0195625	0.0192698		0.0195625	0.016899		0.0195625	0.0113901		0.0195625	0.012598		0.0195625	0.0326361		0.0195625	0.00101312		0.0195625	0.0326361		0.0195625	0.0241994		0.0195625	0.0186934		0.0195625	0.0410201
																				0.019575	0.0193637		0.019575	0.0170359		0.019575	0.0114579		0.019575	0.0126224		0.019575	0.0325923		0.019575	0.00107015		0.019575	0.0325923		0.019575	0.0242155		0.019575	0.0187093		0.019575	0.0409889
																				0.0195875	0.0195557		0.0195875	0.017003		0.0195875	0.0115758		0.0195875	0.0126204		0.0195875	0.032601		0.0195875	0.00102331		0.0195875	0.032601		0.0195875	0.024265		0.0195875	0.0187872		0.0195875	0.0409889
																				0.0196	0.0196849		0.0196	0.0169128		0.0196	0.0114673		0.0196	0.0125912		0.0196	0.0325769		0.0196	0.00100092		0.0196	0.0325769		0.0196	0.0243004		0.0196	0.0188355		0.0196	0.0410648
																				0.0196125	0.0197586		0.0196125	0.016811		0.0196125	0.0114754		0.0196125	0.0125757		0.0196125	0.0326054		0.0196125	0.000954065		0.0196125	0.0326054		0.0196125	0.0243316		0.0196125	0.0188488		0.0196125	0.0411541
																				0.019625	0.0197767		0.019625	0.0167601		0.019625	0.0115828		0.019625	0.0125232		0.019625	0.0325091		0.019625	0.000850254		0.019625	0.0325091		0.019625	0.0243069		0.019625	0.0187119		0.019625	0.0411452
																				0.0196375	0.0197617		0.0196375	0.0167569		0.0196375	0.0116198		0.0196375	0.0125471		0.0196375	0.0324696		0.0196375	0.000810547		0.0196375	0.0324696		0.0196375	0.0242478		0.0196375	0.0186218		0.0196375	0.0411541
																				0.01965	0.0197351		0.01965	0.0167856		0.01965	0.0116292		0.01965	0.0125395		0.01965	0.0324872		0.01965	0.000843121		0.01965	0.0324872		0.01965	0.0241457		0.01965	0.0186414		0.01965	0.0410425
																				0.0196625	0.0197457		0.0196625	0.0168513		0.0196625	0.0116551		0.0196625	0.0125342		0.0196625	0.0325496		0.0196625	0.00076882		0.0196625	0.0325496		0.0196625	0.0241683		0.0196625	0.018617		0.0196625	0.0409889
																				0.019675	0.0197191		0.019675	0.0168661		0.019675	0.0115857		0.019675	0.0126227		0.019675	0.0325835		0.019675	0.000783057		0.019675	0.0325835		0.019675	0.0242864		0.019675	0.0185211		0.019675	0.040971
																				0.0196875	0.0195963		0.0196875	0.0169086		0.0196875	0.0115061		0.0196875	0.0126792		0.0196875	0.0325003		0.0196875	0.000871626		0.0196875	0.0325003		0.0196875	0.0242736		0.0196875	0.0185751		0.0196875	0.0410291
																				0.0197	0.0194853		0.0197	0.0169202		0.0197	0.0114781		0.0197	0.0126364		0.0197	0.0324258		0.0197	0.000947968		0.0197	0.0324258		0.0197	0.0242585		0.0197	0.0187029		0.0197	0.0411362
																				0.0197125	0.0195248		0.0197125	0.0167972		0.0197125	0.0114657		0.0197125	0.0125901		0.0197125	0.0324904		0.0197125	0.000903168		0.0197125	0.0324904		0.0197125	0.0242693		0.0197125	0.0188		0.0197125	0.0411943
																				0.019725	0.0195877		0.019725	0.016758		0.019725	0.0114367		0.019725	0.0125445		0.019725	0.0324576		0.019725	0.000846182		0.019725	0.0324576		0.019725	0.0243552		0.019725	0.0188275		0.019725	0.0412166
																				0.0197375	0.0196112		0.0197375	0.0167378		0.0197375	0.0114192		0.0197375	0.012535		0.0197375	0.0324532		0.0197375	0.00090929		0.0197375	0.0324532		0.0197375	0.0244874		0.0197375	0.0187835		0.0197375	0.0411407
																				0.01975	0.0196603		0.01975	0.01674		0.01975	0.0114058		0.01975	0.0125232		0.01975	0.0324707		0.01975	0.000907241		0.01975	0.0324707		0.01975	0.0244498		0.01975	0.0187549		0.01975	0.0411228
																				0.0197625	0.0196742		0.0197625	0.0167145		0.0197625	0.0113354		0.0197625	0.0125786		0.0197625	0.0324324		0.0197625	0.000907241		0.0197625	0.0324324		0.0197625	0.0242875		0.0197625	0.0187835		0.0197625	0.0410067
																				0.019775	0.0196283		0.019775	0.0166488		0.019775	0.0113178		0.019775	0.0127033		0.019775	0.0323065		0.019775	0.000997859		0.019775	0.0323065		0.019775	0.0241683		0.019775	0.0187968		0.019775	0.0409666
																				0.0197875	0.0195248		0.0197875	0.0167697		0.0197875	0.011299		0.0197875	0.0127981		0.0197875	0.0322639		0.0197875	0.001062		0.0197875	0.0322639		0.0197875	0.0241608		0.0197875	0.0188143		0.0197875	0.0409353
																				0.0198125	0.0194698		0.0198125	0.0168895		0.0198	0.0113919		0.0198	0.0128562		0.0198	0.0323689		0.0198	0.00100499		0.0198	0.0323689		0.0198	0.0242134		0.0198	0.018844		0.0198	0.0409353
																				0.0198375	0.0194912		0.0198375	0.016994		0.0198125	0.0114464		0.0198125	0.0130189		0.0198125	0.0324751		0.0198125	0.000907241		0.0198125	0.0324751		0.0198125	0.0242703		0.0198125	0.0188201		0.0198125	0.0409889
																				0.01985	0.0195931		0.01985	0.0169616		0.019825	0.0114092		0.019825	0.0130359		0.019825	0.0324959		0.019825	0.000810547		0.019825	0.0324959		0.019825	0.0242628		0.019825	0.018705		0.019825	0.0410246
																				0.019875	0.0196123		0.019875	0.0168624		0.0198375	0.0114207		0.0198375	0.0129839		0.0198375	0.0325091		0.0198375	0.000846182		0.0198375	0.0325091		0.0198375	0.0241672		0.0198375	0.0186902		0.0198375	0.0410425
																				0.0199	0.0195253		0.0199	0.0169553		0.01985	0.0114139		0.01985	0.012758		0.01985	0.0324926		0.01985	0.000862444		0.01985	0.0324926		0.01985	0.0241071		0.01985	0.0186902		0.01985	0.0408862
																				0.019925	0.0195611		0.019925	0.0169489		0.0198625	0.0114058		0.0198625	0.0126258		0.0198625	0.0324806		0.0198625	0.00084211		0.0198625	0.0324806		0.0198625	0.0241006		0.0198625	0.0186896		0.0198625	0.0409308
																				0.01995	0.0196822		0.01995	0.0167076		0.019875	0.0113647		0.019875	0.0125206		0.019875	0.0325441		0.019875	0.000825822		0.019875	0.0325441		0.019875	0.0242166		0.019875	0.0186446		0.019875	0.040971
																				0.019975	0.0198691		0.019975	0.0167723		0.0198875	0.0113304		0.0198875	0.0124368		0.0198875	0.0325747		0.0198875	0.00087671		0.0198875	0.0325747		0.0198875	0.0242284		0.0198875	0.018652		0.0198875	0.0409755
																				0.02	0.0197756		0.02	0.0167776		0.0199	0.0112437		0.0199	0.0123565		0.0199	0.0325069		0.0199	0.00092252		0.0199	0.0325069		0.0199	0.0241103		0.0199	0.0185582		0.0199	0.040971
																				0.020025	0.0195797		0.020025	0.0167294		0.0199125	0.011233		0.0199125	0.0123681		0.0199125	0.0325331		0.0199125	0.000960188		0.0199125	0.0325331		0.0199125	0.0241157		0.0199125	0.0184363		0.0199125	0.0408773
																				0.02005	0.0194197		0.02005	0.0167357		0.019925	0.0112542		0.019925	0.012397		0.019925	0.0325484		0.019925	0.000992774		0.019925	0.0325484		0.019925	0.0242402		0.019925	0.0184241		0.019925	0.0408103
																				0.020075	0.0194506		0.020075	0.0166122		0.0199375	0.0111987		0.0199375	0.012488		0.0199375	0.03252		0.0199375	0.000997859		0.0199375	0.03252		0.0199375	0.0242316		0.0199375	0.0183727		0.0199375	0.0408282
																				0.0201	0.0196443		0.0201	0.016466		0.01995	0.0111514		0.01995	0.012586		0.01995	0.032497		0.01995	0.000953053		0.01995	0.032497		0.01995	0.0241457		0.01995	0.0183255		0.01995	0.0408148
																				0.0201125	0.0197265		0.0201125	0.0164803		0.0199625	0.011172		0.0199625	0.0125752		0.0199625	0.0324248		0.0199625	0.000887916		0.0199625	0.0324248		0.0199625	0.0240802		0.0199625	0.0184442		0.0199625	0.0408773
																				0.0201375	0.0196966		0.0201375	0.0165131		0.019975	0.0112228		0.019975	0.0125342		0.019975	0.0324729		0.019975	0.000848205		0.019975	0.0324729		0.019975	0.0240716		0.019975	0.0185545		0.019975	0.0409889
																				0.0201625	0.0195995		0.0201625	0.0166732		0.0199875	0.0112786		0.0199875	0.0125101		0.0199875	0.03267		0.0199875	0.000814618		0.0199875	0.03267		0.0199875	0.0241736		0.0199875	0.0186107		0.0199875	0.0410782
																				0.0201875	0.0196048		0.0201875	0.0167341		0.02	0.0113498		0.02	0.0125922		0.02	0.0325966		0.02	0.000752535		0.02	0.0325966		0.02	0.0242521		0.02	0.0186372		0.02	0.0410737
																				0.0202125	0.0196539		0.0202125	0.0166318		0.0200125	0.0113765		0.0200125	0.0126842		0.0200125	0.0325419		0.0200125	0.000730158		0.0200125	0.0325419		0.0200125	0.0243015		0.0200125	0.0186329		0.0200125	0.0410246
																				0.0202375	0.0196566		0.0202375	0.0167135		0.020025	0.0113772		0.020025	0.0127855		0.020025	0.0325693		0.020025	0.000752535		0.020025	0.0325693		0.020025	0.024294		0.020025	0.0185746		0.020025	0.0410603
																				0.0202625	0.0197233		0.0202625	0.0167649		0.0200375	0.0113419		0.0200375	0.012753		0.0200375	0.0325167		0.0200375	0.000831917		0.0200375	0.0325167		0.0200375	0.0241973		0.0200375	0.0184378		0.0200375	0.0409755
																				0.0202875	0.0196096		0.0202875	0.0166233		0.02005	0.0113194		0.02005	0.0126603		0.02005	0.0325222		0.02005	0.000879771		0.02005	0.0325222		0.02005	0.0240673		0.02005	0.0184294		0.02005	0.0409487
																				0.0203125	0.0195509		0.0203125	0.0166907		0.0200625	0.0112812		0.0200625	0.0126238		0.0200625	0.0324609		0.0200625	0.000777974		0.0200625	0.0324609		0.0200625	0.0241124		0.0200625	0.0185062		0.0200625	0.0409308
																				0.0203375	0.0195018		0.0203375	0.0167288		0.020075	0.0112045		0.020075	0.0126269		0.020075	0.0324182		0.020075	0.000691499		0.020075	0.0324182		0.020075	0.0241511		0.020075	0.0184479		0.020075	0.040913
																				0.0203625	0.0194223		0.0203625	0.0167304		0.0200875	0.0111801		0.0200875	0.0126755		0.0200875	0.032485		0.0200875	0.000718956		0.0200875	0.032485		0.0200875	0.0242166		0.0200875	0.0183727		0.0200875	0.0408817
																				0.0203875	0.0194853		0.0203875	0.0166445		0.0201	0.011245		0.0201	0.0127199		0.0201	0.0325441		0.0201	0.00079426		0.0201	0.0325441		0.0201	0.0241586		0.0201	0.0183075		0.0201	0.0408907
																				0.0204125	0.0194965		0.0204125	0.0165486		0.0201125	0.0112115		0.0201125	0.012728		0.0201125	0.0325419		0.0201125	0.00085941		0.0201125	0.0325419		0.0201125	0.0240995		0.0201125	0.0183223		0.0201125	0.0408505
																				0.0204375	0.0194496		0.0204375	0.0165592		0.020125	0.0111516		0.020125	0.0127115		0.020125	0.0325112		0.020125	0.000838038		0.020125	0.0325112		0.020125	0.0241114		0.020125	0.0183753		0.020125	0.0407612
																				0.0204625	0.0194736		0.0204625	0.0166456		0.0201375	0.0111663		0.0201375	0.0126395		0.0201375	0.0325101		0.0201375	0.000757618		0.0201375	0.0325101		0.0201375	0.0241919		0.0201375	0.0184262		0.0201375	0.0407702
																				0.0204875	0.0195082		0.0204875	0.0167018		0.02015	0.0112008		0.02015	0.0125426		0.02015	0.0323711		0.02015	0.000796309		0.02015	0.0323711		0.02015	0.0241747		0.02015	0.0185688		0.02015	0.0408103
																				0.0205125	0.0195088		0.0205125	0.0165057		0.0201625	0.0112796		0.0201625	0.0124949		0.0201625	0.0322879		0.0201625	0.000835989		0.0201625	0.0322879		0.0201625	0.0241468		0.0201625	0.0186329		0.0201625	0.0409889
																				0.020525	0.0195355		0.020525	0.0165301		0.020175	0.0112453		0.020175	0.0126177		0.020175	0.0322628		0.020175	0.000875699		0.020175	0.0322628		0.020175	0.02399		0.020175	0.0186494		0.020175	0.0410782
																				0.02055	0.0194314		0.02055	0.016556		0.0201875	0.0112471		0.0201875	0.0126702		0.0201875	0.0323558		0.0201875	0.00090929		0.0201875	0.0323558		0.0201875	0.0238537		0.0201875	0.0186531		0.0201875	0.0410603
																				0.020575	0.0193999		0.020575	0.016617		0.0202	0.0113437		0.0202	0.0126369		0.0202	0.0324488		0.0202	0.000891962		0.0202	0.0324488		0.0202	0.0238323		0.0202	0.0186928		0.0202	0.0410871
																				0.0206	0.0192677		0.0206	0.0166218		0.0202125	0.0113516		0.0202125	0.0126676		0.0202125	0.0325517		0.0202125	0.000806475		0.0202125	0.0325517		0.0202125	0.0238559		0.0202125	0.018652		0.0202125	0.0411005
																				0.020625	0.0192405		0.020625	0.0166694		0.020225	0.0112835		0.020225	0.0126996		0.020225	0.0325912		0.020225	0.000776963		0.020225	0.0325912		0.020225	0.0239192		0.020225	0.0186032		0.020225	0.0410246
																				0.02065	0.0194474		0.02065	0.0166514		0.0202375	0.0112935		0.0202375	0.0126542		0.0202375	0.0326152		0.0202375	0.000748464		0.0202375	0.0326152		0.0202375	0.0240448		0.0202375	0.0185523		0.0202375	0.0410112
																				0.020675	0.0195269		0.020675	0.0166318		0.02025	0.0112634		0.02025	0.0126101		0.02025	0.0325616		0.02025	0.000698603		0.02025	0.0325616		0.02025	0.0242016		0.02025	0.0185396		0.02025	0.0410737
																				0.0207	0.0194223		0.0207	0.0165497		0.0202625	0.0112367		0.0202625	0.0125316		0.0202625	0.0326207		0.0202625	0.000755595		0.0202625	0.0326207		0.0202625	0.0242392		0.0202625	0.0186085		0.0202625	0.0409442
																				0.020725	0.0192607		0.020725	0.0164787		0.020275	0.0111854		0.020275	0.0125227		0.020275	0.0325999		0.020275	0.000898084		0.020275	0.0325999		0.020275	0.0241962		0.020275	0.0186419		0.020275	0.0408282
																				0.02075	0.0193514		0.02075	0.0165804		0.0202875	0.0112731		0.0202875	0.0125552		0.0202875	0.0325342		0.0202875	0.000864493		0.0202875	0.0325342		0.0202875	0.0241973		0.0202875	0.0186297		0.0202875	0.0408148
																				0.020775	0.0194026		0.020775	0.0165539		0.0203	0.0113314		0.0203	0.012587		0.0203	0.0325244		0.0203	0.000769832		0.0203	0.0325244		0.0203	0.0242188		0.0203	0.0185614		0.0203	0.0408371
																				0.0208	0.019464		0.0208	0.0164723		0.0203125	0.0113534		0.0203125	0.0125699		0.0203125	0.0324696		0.0203125	0.000703684		0.0203125	0.0324696		0.0203125	0.0242177		0.0203125	0.0185422		0.0203125	0.040913
																				0.020825	0.0194906		0.020825	0.0165677		0.020325	0.0113236		0.020325	0.0125329		0.020325	0.0324324		0.020325	0.00069658		0.020325	0.0324324		0.020325	0.0242166		0.020325	0.0184803		0.020325	0.0408996
																				0.02085	0.019464		0.02085	0.0166493		0.0203375	0.0112642		0.0203375	0.0126519		0.0203375	0.0323372		0.0203375	0.000714885		0.0203375	0.0323372		0.0203375	0.0241683		0.0203375	0.0184813		0.0203375	0.0408773
																				0.020875	0.0193018		0.020875	0.0167548		0.02035	0.0112356		0.02035	0.0126962		0.02035	0.0323295		0.02035	0.000752535		0.02035	0.0323295		0.02035	0.0241425		0.02035	0.0185359		0.02035	0.0409174
																				0.0209	0.019329		0.0209	0.0167559		0.0203625	0.0112084		0.0203625	0.0126301		0.0203625	0.0323383		0.0203625	0.000799343		0.0203625	0.0323383		0.0203625	0.0241285		0.0203625	0.0185068		0.0203625	0.0409576
																				0.020925	0.0195856		0.020925	0.0165931		0.020375	0.011087		0.020375	0.0126022		0.020375	0.0323503		0.020375	0.000823773		0.020375	0.0323503		0.020375	0.0241973		0.020375	0.0184776		0.020375	0.0410559
																				0.02095	0.0195979		0.02095	0.0165963		0.0203875	0.0110967		0.0203875	0.0126183		0.0203875	0.0323843		0.0203875	0.000830906		0.0203875	0.0323843		0.0203875	0.0242381		0.0203875	0.0184145		0.0203875	0.0411273
																				0.020975	0.0195611		0.020975	0.0166859		0.0204	0.0111605		0.0204	0.0125878		0.0204	0.0324083		0.0204	0.000869577		0.0204	0.0324083		0.0204	0.0242241		0.0204	0.0183917		0.0204	0.0411005
																				0.021	0.0196203		0.021	0.0166827		0.0204125	0.0112649		0.0204125	0.0125799		0.0204125	0.0325058		0.0204125	0.000903168		0.0204125	0.0325058		0.0204125	0.0242671		0.0204125	0.018325		0.0204125	0.0410826
																				0.021025	0.0196523		0.021025	0.0167506		0.020425	0.0112982		0.020425	0.0126581		0.020425	0.0325167		0.020425	0.000972407		0.020425	0.0325167		0.020425	0.024323		0.020425	0.0183075		0.020425	0.0409576
																				0.02105	0.0196518		0.02105	0.0167405		0.0204375	0.0111739		0.0204375	0.0126952		0.0204375	0.0325364		0.0204375	0.000880782		0.0204375	0.0325364		0.0204375	0.0242886		0.0204375	0.0183425		0.0204375	0.040788
																				0.021075	0.0193429		0.021075	0.0167341		0.02045	0.0111056		0.02045	0.0127044		0.02045	0.032543		0.02045	0.000877722		0.02045	0.032543		0.02045	0.0241908		0.02045	0.0184813		0.02045	0.0407702
																				0.0211	0.0195712		0.0211	0.0167977		0.0204625	0.0111032		0.0204625	0.0126721		0.0204625	0.0325036		0.0204625	0.00090418		0.0204625	0.0325036		0.0204625	0.0240598		0.0204625	0.0185226		0.0204625	0.0408327
																				0.021125	0.0196278		0.021125	0.0168211		0.020475	0.0111665		0.020475	0.0126952		0.020475	0.0324182		0.020475	0.000868566		0.020475	0.0324182		0.020475	0.0240491		0.020475	0.0185492		0.020475	0.040913
																				0.02115	0.0196507		0.02115	0.0166122		0.0204875	0.0111275		0.0204875	0.0126666		0.0204875	0.0322978		0.0204875	0.000887916		0.0204875	0.0322978		0.0204875	0.0240255		0.0204875	0.0185417		0.0204875	0.0410291
																				0.021175	0.0197345		0.021175	0.016413		0.0205	0.0110922		0.0205	0.0125694		0.0205	0.0322201		0.0205	0.000852277		0.0205	0.0322201		0.0205	0.0239782		0.0205	0.0184977		0.0205	0.0411139
																				0.0212	0.0198098		0.0212	0.016307		0.0205125	0.0110661		0.0205125	0.0125061		0.0205125	0.032335		0.0205125	0.000927604		0.0205125	0.032335		0.0205125	0.0239932		0.0205125	0.0184182		0.0205125	0.0411005
																				0.021225	0.0196998		0.021225	0.0162027		0.020525	0.0110974		0.020525	0.0124807		0.020525	0.0326163		0.020525	0.00109052		0.020525	0.0326163		0.020525	0.0241028		0.020525	0.01828		0.020525	0.0410335
																				0.02125	0.0194581		0.02125	0.0162774		0.0205375	0.0111095		0.0205375	0.0124912		0.0205375	0.0326536		0.0205375	0.00115366		0.0205375	0.0326536		0.0205375	0.0241801		0.0205375	0.018237		0.0205375	0.0409487
																				0.021275	0.0194789		0.021275	0.0164294		0.02055	0.0111014		0.02055	0.0125904		0.02055	0.0326076		0.02055	0.00113534		0.02055	0.0326076		0.02055	0.0241522		0.02055	0.0182741		0.02055	0.0408862
																				0.0213	0.0195547		0.0213	0.0165751		0.0205625	0.0111626		0.0205625	0.0126243		0.0205625	0.0325561		0.0205625	0.00104775		0.0205625	0.0325561		0.0205625	0.0241887		0.0205625	0.0183478		0.0205625	0.0408728
																				0.021325	0.0197719		0.021325	0.0164215		0.020575	0.0111872		0.020575	0.0126358		0.020575	0.0325671		0.020575	0.000913362		0.020575	0.0325671		0.020575	0.0241865		0.020575	0.0184198		0.020575	0.0408907
																				0.02135	0.0198183		0.02135	0.0164199		0.0205875	0.0111783		0.0205875	0.012546		0.0205875	0.0326251		0.0205875	0.000770869		0.0205875	0.0326251		0.0205875	0.02415		0.0205875	0.0183457		0.0205875	0.0408951
																				0.021375	0.019718		0.021375	0.016538		0.0206	0.0111877		0.0206	0.0125405		0.0206	0.0326678		0.0206	0.000757618		0.0206	0.0326678		0.0206	0.0241661		0.0206	0.01829		0.0206	0.0409041
																				0.0214	0.0197671		0.0214	0.0164585		0.0206125	0.0111728		0.0206125	0.0126075		0.0206125	0.0327368		0.0206125	0.000785106		0.0206125	0.0327368		0.0206125	0.0242736		0.0206125	0.0182582		0.0206125	0.040846
																				0.021425	0.0196128		0.021425	0.0164993		0.020625	0.0111759		0.020625	0.0126689		0.020625	0.0327467		0.020625	0.000813607		0.020625	0.0327467		0.020625	0.0243477		0.020625	0.0182837		0.020625	0.040846
																				0.02145	0.019639		0.02145	0.0163929		0.0206375	0.011116		0.0206375	0.0126374		0.0206375	0.0327248		0.0206375	0.000784094		0.0206375	0.0327248		0.0206375	0.0243638		0.0206375	0.0182831		0.0206375	0.0408862
																				0.021475	0.0196529		0.021475	0.0166297		0.02065	0.0110244		0.02065	0.0125242		0.02065	0.0327806		0.02065	0.000761689		0.02065	0.0327806		0.02065	0.02441		0.02065	0.0184034		0.02065	0.0410425
																				0.0215	0.0195739		0.0215	0.0167156		0.0206625	0.0110315		0.0206625	0.0124783		0.0206625	0.0328321		0.0206625	0.000753547		0.0206625	0.0328321		0.0206625	0.0244003		0.0206625	0.0185184		0.0206625	0.0411496
																				0.021525	0.0195488		0.021525	0.0166212		0.020675	0.0110315		0.020675	0.012504		0.020675	0.0328442		0.020675	0.000795272		0.020675	0.0328442		0.020675	0.0243154		0.020675	0.0185963		0.020675	0.0411854
																				0.02155	0.0194554		0.02155	0.0166583		0.0206875	0.0109418		0.0206875	0.0125132		0.0206875	0.0327259		0.0206875	0.00081869		0.0206875	0.0327259		0.0206875	0.0242123		0.0206875	0.0185619		0.0206875	0.041096
																				0.021575	0.0196587		0.021575	0.0167739		0.0207	0.010986		0.0207	0.0125411		0.0207	0.0326689		0.0207	0.000891962		0.0207	0.0326689		0.0207	0.0242091		0.0207	0.0185635		0.0207	0.0409353
																				0.0216	0.0199588		0.0216	0.0167564		0.0207125	0.0110878		0.0207125	0.0124757		0.0207125	0.0326437		0.0207125	0.000899095		0.0207125	0.0326437		0.0207125	0.0242478		0.0207125	0.018546		0.0207125	0.0408282
																				0.021625	0.0201233		0.021625	0.0167278		0.020725	0.0111118		0.020725	0.0123941		0.020725	0.0326317		0.020725	0.000889939		0.020725	0.0326317		0.020725	0.0242188		0.020725	0.0184076		0.020725	0.0408683
																				0.02165	0.0199754		0.02165	0.0167903		0.0207375	0.0111584		0.0207375	0.0124316		0.0207375	0.032658		0.0207375	0.000913362		0.0207375	0.032658		0.0207375	0.0242456		0.0207375	0.0183912		0.0207375	0.040913
																				0.021675	0.0196801		0.021675	0.0167606		0.02075	0.0112361		0.02075	0.0124481		0.02075	0.0327007		0.02075	0.000985639		0.02075	0.0327007		0.02075	0.0242445		0.02075	0.0184384		0.02075	0.0409442
																				0.0217	0.0196876		0.0217	0.0166901		0.0207625	0.0112888		0.0207625	0.0124145		0.0207625	0.03275		0.0207625	0.000975442		0.0207625	0.03275		0.0207625	0.0242736		0.0207625	0.0184421		0.0207625	0.0410023
																				0.021725	0.0196246		0.021725	0.0167325		0.020775	0.0113364		0.020775	0.0124851		0.020775	0.0326952		0.020775	0.000894011		0.020775	0.0326952		0.020775	0.0242231		0.020775	0.0185248		0.020775	0.0410201
																				0.02175	0.0197703		0.02175	0.0166907		0.0207875	0.0113317		0.0207875	0.0126109		0.0207875	0.0327007		0.0207875	0.000813607		0.0207875	0.0327007		0.0207875	0.0242553		0.0207875	0.0184977		0.0207875	0.0410826
																				0.021775	0.0197532		0.021775	0.0166382		0.0208	0.0112545		0.0208	0.0126873		0.0208	0.0328332		0.0208	0.00084211		0.0208	0.0328332		0.0208	0.0243337		0.0208	0.0184082		0.0208	0.0411184
																				0.0218125	0.0196119		0.0218125	0.0164975		0.0208125	0.0112592		0.0208125	0.0127154		0.0208125	0.032876		0.0208125	0.000871626		0.0208125	0.032876		0.0208125	0.0243864		0.0208125	0.0184177		0.0208125	0.0410157
																				0.0218375	0.0195701		0.0218375	0.0165136		0.020825	0.0112157		0.020825	0.0126831		0.020825	0.0328968		0.020825	0.000958138		0.020825	0.0328968		0.020825	0.0243896		0.020825	0.0183954		0.020825	0.0408862
																				0.0218625	0.0195776		0.0218625	0.0166716		0.0208375	0.0112155		0.0208375	0.0126416		0.0208375	0.0329077		0.0208375	0.000962211		0.0208375	0.0329077		0.0208375	0.0243874		0.0208375	0.0183758		0.0208375	0.0407925
																				0.0218875	0.0196395		0.0218875	0.0166583		0.02085	0.0113013		0.02085	0.012587		0.02085	0.0328124		0.02085	0.00109459		0.02085	0.0328124		0.02085	0.0244186		0.02085	0.0184166		0.02085	0.0407612
																				0.0219125	0.0197521		0.0219125	0.016458		0.0208625	0.0113207		0.0208625	0.0125279		0.0208625	0.0327094		0.0208625	0.00117098		0.0208625	0.0327094		0.0208625	0.0244379		0.0208625	0.0185873		0.0208625	0.0407612
																				0.0219375	0.0198199		0.0219375	0.0164813		0.020875	0.0112861		0.020875	0.0126004		0.020875	0.0326645		0.020875	0.00120968		0.020875	0.0326645		0.020875	0.0244594		0.020875	0.0187151		0.020875	0.0407746
																				0.0219625	0.0198338		0.0219625	0.0166461		0.0208875	0.0113157		0.0208875	0.0126445		0.0208875	0.0326076		0.0208875	0.00112107		0.0208875	0.0326076		0.0208875	0.024482		0.0208875	0.0187522		0.0208875	0.0407746
																				0.0219875	0.019891		0.0219875	0.0168221		0.0209	0.0112822		0.0209	0.0127115		0.0209	0.0326591		0.0209	0.000999883		0.0209	0.0326591		0.0209	0.0244089		0.0209	0.018635		0.0209	0.040913
																				0.0220125	0.0199422		0.0220125	0.0168243		0.0209125	0.0112762		0.0209125	0.0127456		0.0209125	0.0328059		0.0209125	0.000851265		0.0209125	0.0328059		0.0209125	0.0242531		0.0209125	0.0185449		0.0209125	0.0409933
																				0.0220375	0.0199743		0.0220375	0.0166832		0.020925	0.0113173		0.020925	0.0126781		0.020925	0.0328431		0.020925	0.000773903		0.020925	0.0328431		0.020925	0.024193		0.020925	0.0185614		0.020925	0.0410067
																				0.0220625	0.0199273		0.0220625	0.016688		0.0209375	0.011356		0.0209375	0.0125799		0.0209375	0.032831		0.0209375	0.000773903		0.0209375	0.032831		0.0209375	0.0242488		0.0209375	0.0185947		0.0209375	0.0408996
																				0.0220875	0.0198755		0.0220875	0.016696		0.02095	0.0113537		0.02095	0.0126309		0.02095	0.0328858		0.02095	0.000784094		0.02095	0.0328858		0.02095	0.0243391		0.02095	0.0185984		0.02095	0.04073
																				0.0221125	0.019907		0.0221125	0.0168275		0.0209625	0.0113804		0.0209625	0.0126726		0.0209625	0.0329384		0.0209625	0.000776963		0.0209625	0.0329384		0.0209625	0.0243477		0.0209625	0.0187066		0.0209625	0.0405739
																				0.0221375	0.01986		0.0221375	0.0168317		0.020975	0.0113765		0.020975	0.0125607		0.020975	0.0329867		0.020975	0.000698603		0.020975	0.0329867		0.020975	0.0243488		0.020975	0.0188153		0.020975	0.0404802
																				0.0221625	0.0198883		0.0221625	0.0166445		0.0209875	0.0114163		0.0209875	0.0125447		0.0209875	0.0329121		0.0209875	0.000727098		0.0209875	0.0329121		0.0209875	0.0243434		0.0209875	0.0188344		0.0209875	0.0404757
																				0.0221875	0.0200528		0.0221875	0.0166657		0.021	0.0113987		0.021	0.01253		0.021	0.0327686		0.021	0.000832929		0.021	0.0327686		0.021	0.0244035		0.021	0.0188822		0.021	0.0404936
																				0.022225	0.019992		0.022225	0.016595		0.0210125	0.0113783		0.0210125	0.0125345		0.0210125	0.0327609		0.0210125	0.000841072		0.0210125	0.0327609		0.0210125	0.02451		0.0210125	0.0189575		0.0210125	0.0405471
																				0.02225	0.0198568		0.02225	0.0166567		0.021025	0.0113746		0.021025	0.0125836		0.021025	0.0327445		0.021025	0.000783057		0.021025	0.0327445		0.021025	0.0244928		0.021025	0.0189665		0.021025	0.0406185
																				0.022275	0.0197335		0.022275	0.0166976		0.0210375	0.0114		0.0210375	0.0125833		0.0210375	0.0327576		0.0210375	0.000819702		0.0210375	0.0327576		0.0210375	0.0244444		0.0210375	0.0188504		0.0210375	0.0406185
																				0.0223	0.0197772		0.0223	0.0167967		0.02105	0.0114657		0.02105	0.0125137		0.02105	0.0325802		0.02105	0.000811558		0.02105	0.0325802		0.02105	0.0244379		0.02105	0.0187225		0.02105	0.0406408
																				0.022325	0.0201597		0.022325	0.0167431		0.0210625	0.0114503		0.0210625	0.0125169		0.0210625	0.0325682		0.0210625	0.000849216		0.0210625	0.0325682		0.0210625	0.0244648		0.0210625	0.0184871		0.0210625	0.0406898
																				0.02235	0.0201121		0.02235	0.0165868		0.021075	0.0113969		0.021075	0.0123584		0.021075	0.0327018		0.021075	0.000969346		0.021075	0.0327018		0.021075	0.0244433		0.021075	0.0184447		0.021075	0.0407925
																				0.022375	0.0200699		0.022375	0.0166764		0.0210875	0.0113285		0.0210875	0.0123563		0.0210875	0.0327587		0.0210875	0.000959176		0.0210875	0.0327587		0.0210875	0.0243724		0.0210875	0.0185476		0.0210875	0.0408817
																				0.0224	0.0200453		0.0224	0.0166329		0.0211	0.0112602		0.0211	0.0123432		0.0211	0.0327697		0.0211	0.000899095		0.0211	0.0327697		0.0211	0.0243359		0.0211	0.0186923		0.0211	0.0409532
																				0.022425	0.0199529		0.022425	0.0166891		0.0211125	0.0111613		0.0211125	0.0122374		0.0211125	0.0327697		0.0211125	0.000849216		0.0211125	0.0327697		0.0211125	0.0244508		0.0211125	0.0187957		0.0211125	0.0409889
																				0.02245	0.0198867		0.02245	0.0165497		0.021125	0.0111603		0.021125	0.0121498		0.021125	0.0327544		0.021125	0.000816641		0.021125	0.0327544		0.021125	0.0245497		0.021125	0.0187246		0.021125	0.0409219
																				0.022475	0.0198819		0.022475	0.0165725		0.0211375	0.0112042		0.0211375	0.0121731		0.0211375	0.0326536		0.0211375	0.000726087		0.0211375	0.0326536		0.0211375	0.0245433		0.0211375	0.0186234		0.0211375	0.0408505
																				0.0225125	0.0199059		0.0225125	0.016577		0.02115	0.011271		0.02115	0.0122841		0.02115	0.0325988		0.02115	0.000679287		0.02115	0.0325988		0.02115	0.0245572		0.02115	0.0185804		0.02115	0.0408148
																				0.0225375	0.0200432		0.0225375	0.0167219		0.0211625	0.011339		0.0211625	0.0124439		0.0211625	0.0326043		0.0211625	0.000724038		0.0211625	0.0326043		0.0211625	0.0245658		0.0211625	0.0185433		0.0211625	0.0408059
																				0.0225625	0.0200133		0.0225625	0.0166509		0.021175	0.0114333		0.021175	0.0125531		0.021175	0.032612		0.021175	0.000745405		0.021175	0.032612		0.021175	0.0244648		0.021175	0.0184734		0.021175	0.0408817
																				0.0225875	0.0200026		0.0225875	0.0165974		0.0211875	0.0114686		0.0211875	0.012504		0.0211875	0.0326689		0.0211875	0.000747453		0.0211875	0.0326689		0.0211875	0.0243176		0.0211875	0.0184803		0.0211875	0.0409576
																				0.0226125	0.0200453		0.0226125	0.0166414		0.0212	0.0114846		0.0212	0.0124956		0.0212	0.0327094		0.0212	0.000715897		0.0212	0.0327094		0.0212	0.0242273		0.0212	0.0185073		0.0212	0.0410335
																				0.0226375	0.0202094		0.0226375	0.0167585		0.0212125	0.0114419		0.0212125	0.0126153		0.0212125	0.0326985		0.0212125	0.000711826		0.0212125	0.0326985		0.0212125	0.0241769		0.0212125	0.018634		0.0212125	0.041038
																				0.0226625	0.0200133		0.0226625	0.016662		0.021225	0.0113429		0.021225	0.012675		0.021225	0.0326645		0.021225	0.000686391		0.021225	0.0326645		0.021225	0.0241844		0.021225	0.0187029		0.021225	0.0409933
																				0.0226875	0.0199855		0.0226875	0.0166944		0.0212375	0.0113089		0.0212375	0.0126855		0.0212375	0.0327554		0.0212375	0.000728109		0.0212375	0.0327554		0.0212375	0.0241726		0.0212375	0.0186112		0.0212375	0.0407657
																				0.0227125	0.0199412		0.0227125	0.0165884		0.02125	0.0113649		0.02125	0.0126581		0.02125	0.0327763		0.02125	0.00081563		0.02125	0.0327763		0.02125	0.0242918		0.02125	0.0184543		0.02125	0.0406408
																				0.02275	0.0201534		0.02275	0.0166817		0.0212625	0.0114524		0.0212625	0.0127288		0.0212625	0.0326897		0.0212625	0.000843121		0.0212625	0.0326897		0.0212625	0.0243907		0.0212625	0.0184373		0.0212625	0.0406274
																				0.022775	0.0202425		0.022775	0.0167431		0.021275	0.011461		0.021275	0.0127199		0.021275	0.0326624		0.021275	0.000826834		0.021275	0.0326624		0.021275	0.0243874		0.021275	0.018467		0.021275	0.0407345
																				0.0228	0.0201922		0.0228	0.0167304		0.0212875	0.0114933		0.0212875	0.0126758		0.0212875	0.0326339		0.0212875	0.000861433		0.0212875	0.0326339		0.0212875	0.0243745		0.0212875	0.0184527		0.0212875	0.0407434
																				0.022825	0.0202724		0.022825	0.0166297		0.0213	0.0115679		0.0213	0.0125965		0.0213	0.0326076		0.0213	0.000864493		0.0213	0.0326076		0.0213	0.0244229		0.0213	0.0184845		0.0213	0.0407702
																				0.02285	0.0201062		0.02285	0.016413		0.0213125	0.011602		0.0213125	0.0125203		0.0213125	0.0326382		0.0213125	0.000897072		0.0213125	0.0326382		0.0213125	0.0244261		0.0213125	0.0185555		0.0213125	0.0408237
																				0.022875	0.0200501		0.022875	0.0164066		0.021325	0.0115511		0.021325	0.012471		0.021325	0.0327423		0.021325	0.000898084		0.021325	0.0327423		0.021325	0.0243079		0.021325	0.0186144		0.021325	0.040788
																				0.0229	0.0199182		0.0229	0.0165873		0.0213375	0.0113974		0.0213375	0.0125201		0.0213375	0.0328234		0.0213375	0.000884855		0.0213375	0.0328234		0.0213375	0.0241973		0.0213375	0.0186303		0.0213375	0.0408549
																				0.022925	0.0198082		0.022925	0.0166006		0.02135	0.0112859		0.02135	0.0125789		0.02135	0.0328245		0.02135	0.000831917		0.02135	0.0328245		0.02135	0.0241898		0.02135	0.0185831		0.02135	0.0409398
																				0.0229625	0.0198852		0.0229625	0.0164756		0.0213625	0.0112977		0.0213625	0.012645		0.0213625	0.0327719		0.0213625	0.000762726		0.0213625	0.0327719		0.0213625	0.0241919		0.0213625	0.0185762		0.0213625	0.0410246
																				0.0229875	0.0201607		0.0229875	0.0166281		0.021375	0.0113911		0.021375	0.0126852		0.021375	0.0326963		0.021375	0.000658935		0.021375	0.0326963		0.021375	0.0241243		0.021375	0.0185094		0.021375	0.040971
																				0.0230125	0.0201292		0.0230125	0.0167538		0.0213875	0.0114993		0.0213875	0.012675		0.0213875	0.032635		0.0213875	0.000630444		0.0213875	0.032635		0.0213875	0.0241511		0.0213875	0.0183769		0.0213875	0.0408996
																				0.0230375	0.0202131		0.0230375	0.0165041		0.0214	0.0116638		0.0214	0.0126579		0.0214	0.0326295		0.0214	0.000757618		0.0214	0.0326295		0.0214	0.0242209		0.0214	0.01837		0.0214	0.0408148
																				0.0230625	0.020242		0.0230625	0.0165068		0.0214125	0.0117505		0.0214125	0.0126731		0.0214125	0.0326218		0.0214125	0.000848205		0.0214125	0.0326218		0.0214125	0.0242736		0.0214125	0.0183774		0.0214125	0.0407612
																				0.0230875	0.0199567		0.0230875	0.0165597		0.021425	0.0118024		0.021425	0.0127298		0.021425	0.032543		0.021425	0.000845144		0.021425	0.032543		0.021425	0.0242907		0.021425	0.0183615		0.021425	0.0407479
																				0.0231125	0.0199358		0.0231125	0.0164771		0.0214375	0.0118475		0.0214375	0.0127246		0.0214375	0.0323788		0.0214375	0.000944907		0.0214375	0.0323788		0.0214375	0.0243563		0.0214375	0.0183425		0.0214375	0.0407434
																				0.02315	0.0201096		0.02315	0.0163114		0.02145	0.0117665		0.02145	0.0126647		0.02145	0.0322387		0.02145	0.000914374		0.02145	0.0322387		0.02145	0.0243778		0.02145	0.01844		0.02145	0.0408371
																				0.023175	0.0201682		0.023175	0.0162726		0.0214625	0.0116664		0.0214625	0.0125799		0.0214625	0.0322529		0.0214625	0.000838038		0.0214625	0.0322529		0.0214625	0.024338		0.0214625	0.0185189		0.0214625	0.0409353
																				0.0232	0.0200576		0.0232	0.0162827		0.021475	0.0116035		0.021475	0.0125544		0.021475	0.0323153		0.021475	0.000905217		0.021475	0.0323153		0.021475	0.0242596		0.021475	0.018652		0.021475	0.0409264
																				0.023225	0.0198397		0.023225	0.0165703		0.0214875	0.0115532		0.0214875	0.0125237		0.0214875	0.032358		0.0214875	0.000965272		0.0214875	0.032358		0.0214875	0.0243004		0.0214875	0.0187326		0.0214875	0.0407568
																				0.02325	0.0197676		0.02325	0.0166631		0.0215	0.0115409		0.0215	0.0125479		0.0215	0.0324357		0.0215	0.000881794		0.0215	0.0324357		0.0215	0.0243627		0.0215	0.0186923		0.0215	0.0406943
																				0.023275	0.0199486		0.023275	0.0167362		0.0215125	0.0114069		0.0215125	0.012555		0.0215125	0.0325167		0.0215125	0.000752535		0.0215125	0.0325167		0.0215125	0.0244003		0.0215125	0.0185698		0.0215125	0.0406809
																				0.0233	0.0199145		0.0233	0.016528		0.021525	0.0113073		0.021525	0.0125607		0.021525	0.032555		0.021525	0.00077188		0.021525	0.032555		0.021525	0.0243949		0.021525	0.0185364		0.021525	0.0406497
																				0.0233375	0.019897		0.0233375	0.0167307		0.0215375	0.0111788		0.0215375	0.012602		0.0215375	0.0325452		0.0215375	0.000837		0.0215375	0.0325452		0.0215375	0.0242639		0.0215375	0.0185407		0.0215375	0.040556
																				0.0233625	0.0200934		0.0233625	0.0165868		0.02155	0.0111236		0.02155	0.0127671		0.02155	0.0325298		0.02155	0.000871626		0.02155	0.0325298		0.02155	0.024149		0.02155	0.0185226		0.02155	0.0405872
																				0.0233875	0.0202078		0.0233875	0.0163653		0.0215625	0.0111213		0.0215625	0.0128675		0.0215625	0.0325736		0.0215625	0.000941846		0.0215625	0.0325736		0.0215625	0.0241114		0.0215625	0.0184649		0.0215625	0.0406675
																				0.0234125	0.0200832		0.0234125	0.016422		0.021575	0.0111848		0.021575	0.0129014		0.021575	0.0325955		0.021575	0.00105793		0.021575	0.0325955		0.021575	0.0240695		0.021575	0.0184861		0.021575	0.0405739
																				0.0234375	0.0199332		0.0234375	0.0165025		0.0215875	0.0112278		0.0215875	0.0128869		0.0215875	0.0327587		0.0215875	0.00107116		0.0215875	0.0327587		0.0215875	0.0240684		0.0215875	0.0184898		0.0215875	0.0404044
																				0.0234625	0.0199438		0.0234625	0.0164776		0.0216	0.0112225		0.0216	0.0127556		0.0216	0.0328267		0.0216	0.0010386		0.0216	0.0328267		0.0216	0.0241576		0.0216	0.0185603		0.0216	0.0403241
																				0.0235	0.0201655		0.0235	0.0164019		0.0216125	0.0112492		0.0216125	0.0127383		0.0216125	0.0327171		0.0216125	0.000975442		0.0216125	0.0327171		0.0216125	0.0242177		0.0216125	0.018616		0.0216125	0.0403286
																				0.023525	0.0202008		0.023525	0.0164495		0.021625	0.0113189		0.021625	0.0128268		0.021625	0.0326711		0.021625	0.000957126		0.021625	0.0326711		0.021625	0.0243187		0.021625	0.0185889		0.021625	0.0404089
																				0.02355	0.0203194		0.02355	0.0164898		0.0216375	0.0113107		0.0216375	0.012837		0.0216375	0.0327149		0.0216375	0.000945919		0.0216375	0.0327149		0.0216375	0.0243531		0.0216375	0.0184643		0.0216375	0.0406408
																				0.023575	0.0203836		0.023575	0.0165735		0.02165	0.0112704		0.02165	0.0127861		0.02165	0.0327982		0.02165	0.00100499		0.02165	0.0327982		0.02165	0.0244347		0.02165	0.0183965		0.02165	0.0407746
																				0.0236	0.020336		0.0236	0.0166355		0.0216625	0.0112707		0.0216625	0.0127501		0.0216625	0.0328168		0.0216625	0.00105793		0.0216625	0.0328168		0.0216625	0.0245443		0.0216625	0.0183891		0.0216625	0.0408059
																				0.0236375	0.0201388		0.0236375	0.0165166		0.021675	0.0111948		0.021675	0.0126931		0.021675	0.0327817		0.021675	0.000955103		0.021675	0.0327817		0.021675	0.0245121		0.021675	0.0184739		0.021675	0.040846
																				0.0236625	0.0201885		0.0236625	0.0165004		0.0216875	0.0111011		0.0216875	0.0125177		0.0216875	0.0327489		0.0216875	0.000829894		0.0216875	0.0327489		0.0216875	0.0245014		0.0216875	0.0185592		0.0216875	0.0409219
																				0.0236875	0.0202382		0.0236875	0.0165333		0.0217	0.0110088		0.0217	0.0124584		0.0217	0.0326142		0.0217	0.000719968		0.0217	0.0326142		0.0217	0.0244326		0.0217	0.0185539		0.0217	0.0409844
																				0.0237125	0.0202553		0.0237125	0.0165211		0.0217125	0.0109972		0.0217125	0.0125752		0.0217125	0.0324718		0.0217125	0.000792237		0.0217125	0.0324718		0.0217125	0.0243412		0.0217125	0.0185168		0.0217125	0.0408996
																				0.0237375	0.0204007		0.0237375	0.016432		0.021725	0.0111383		0.021725	0.0127146		0.021725	0.0324959		0.021725	0.000828857		0.021725	0.0324959		0.021725	0.024237		0.021725	0.018379		0.021725	0.0407969
																				0.0237625	0.0202938		0.0237625	0.0164485		0.0217375	0.0112306		0.0217375	0.0128031		0.0217375	0.0325945		0.0217375	0.000834977		0.0217375	0.0325945		0.0217375	0.0241554		0.0217375	0.0183197		0.0217375	0.04073
																				0.0238	0.0201972		0.0238	0.0164329		0.02175	0.0111977		0.02175	0.0127866		0.02175	0.0325999		0.02175	0.000785106		0.02175	0.0325999		0.02175	0.024149		0.02175	0.0183504		0.02175	0.0406408
																				0.023825	0.0200998		0.023825	0.0163542		0.0217625	0.0112377		0.0217625	0.0126918		0.0217625	0.0325747		0.0217625	0.000927604		0.0217625	0.0325747		0.0217625	0.0242499		0.0217625	0.0184421		0.0217625	0.0406854
																				0.02385	0.0202126		0.02385	0.0163605		0.021775	0.0113799		0.021775	0.0125762		0.021775	0.0324784		0.021775	0.00110069		0.021775	0.0324784		0.021775	0.0243187		0.021775	0.0185523		0.021775	0.0406542
																				0.023875	0.0203125		0.023875	0.016511		0.0217875	0.0114746		0.0217875	0.0124518		0.0217875	0.0324521		0.0217875	0.00117505		0.0217875	0.0324521		0.0217875	0.0244218		0.0217875	0.0185778		0.0217875	0.0407211
																				0.0239	0.0202334		0.0239	0.0165931		0.0218	0.0114566		0.0218	0.0123426		0.0218	0.0325693		0.0218	0.00109254		0.0218	0.0325693		0.0218	0.0244379		0.0218	0.0185614		0.0218	0.0407835
																				0.0239375	0.020225		0.0239375	0.0166558		0.0218125	0.0114663		0.0218125	0.0124017		0.0218125	0.0327533		0.0218125	0.00106812		0.0218125	0.0327533		0.0218125	0.0243434		0.0218125	0.0184559		0.0218125	0.0407255
																				0.0239625	0.0202473		0.0239625	0.0164866		0.021825	0.0114199		0.021825	0.0124673		0.021825	0.0328299		0.021825	0.00119748		0.021825	0.0328299		0.021825	0.0242316		0.021825	0.0184272		0.021825	0.0406318
																				0.0239875	0.0201094		0.0239875	0.016279		0.0218375	0.0113448		0.0218375	0.0125114		0.0218375	0.03275		0.0218375	0.00121173		0.0218375	0.03275		0.0218375	0.0242102		0.0218375	0.0185274		0.0218375	0.0405872
																				0.0240125	0.0201191		0.0240125	0.0163748		0.02185	0.0112424		0.02185	0.0126143		0.02185	0.0326152		0.02185	0.00124737		0.02185	0.0326152		0.02185	0.0242907		0.02185	0.0186446		0.02185	0.040614
																				0.0240375	0.0201367		0.0240375	0.0164426		0.0218625	0.011178		0.0218625	0.0126227		0.0218625	0.0325693		0.0218625	0.00118014		0.0218625	0.0325693		0.0218625	0.0243799		0.0218625	0.0186414		0.0218625	0.0406586
																				0.024075	0.0202047		0.024075	0.0164587		0.021875	0.0111783		0.021875	0.0125379		0.021875	0.0326262		0.021875	0.00124636		0.021875	0.0326262		0.021875	0.0244498		0.021875	0.0185571		0.021875	0.0406408
																				0.0241	0.020313		0.0241	0.0163648		0.0218875	0.0112275		0.0218875	0.012429		0.0218875	0.0327533		0.0218875	0.00132175		0.0218875	0.0327533		0.0218875	0.0245669		0.0218875	0.0185216		0.0218875	0.0406854
																				0.024125	0.0202933		0.024125	0.0163579		0.0219	0.0112508		0.0219	0.0124082		0.0219	0.0328321		0.0219	0.00136049		0.0219	0.0328321		0.0219	0.0245927		0.0219	0.0184723		0.0219	0.0406988
																				0.02415	0.0203307		0.02415	0.0164506		0.0219125	0.0112961		0.0219125	0.0125411		0.0219125	0.0328124		0.0219125	0.00133806		0.0219125	0.0328124		0.0219125	0.0245648		0.0219125	0.0184553		0.0219125	0.0407925
																				0.0241875	0.0204285		0.0241875	0.0166827		0.021925	0.0114066		0.021925	0.0125836		0.021925	0.0328431		0.021925	0.00128405		0.021925	0.0328431		0.021925	0.0244541		0.021925	0.0185232		0.021925	0.0408014
																				0.0242125	0.0203857		0.0242125	0.0166117		0.0219375	0.0114074		0.0219375	0.0125778		0.0219375	0.0329198		0.0219375	0.0011771		0.0219375	0.0329198		0.0219375	0.0244229		0.0219375	0.0186292		0.0219375	0.0407925
																				0.0242375	0.0204055		0.0242375	0.0164596		0.02195	0.0113791		0.02195	0.0125531		0.02195	0.0329658		0.02195	0.00113736		0.02195	0.0329658		0.02195	0.0243821		0.02195	0.0188238		0.02195	0.0407523
																				0.0242625	0.0203478		0.0242625	0.0165433		0.0219625	0.0113951		0.0219625	0.0126214		0.0219625	0.0328957		0.0219625	0.00112921		0.0219625	0.0328957		0.0219625	0.0243767		0.0219625	0.0188244		0.0219625	0.0406988
																				0.0242875	0.0203435		0.0242875	0.0165423		0.021975	0.0114448		0.021975	0.0126482		0.021975	0.032877		0.021975	0.00102941		0.021975	0.032877		0.021975	0.0243606		0.021975	0.0187262		0.021975	0.0406095
																				0.024325	0.0203761		0.024325	0.0165318		0.0219875	0.0114438		0.0219875	0.0125755		0.0219875	0.0329505		0.0219875	0.000979516		0.0219875	0.0329505		0.0219875	0.0243702		0.0219875	0.0187114		0.0219875	0.04073
																				0.02435	0.0204189		0.02435	0.0166392		0.022	0.011483		0.022	0.0125888		0.022	0.0329527		0.022	0.00101618		0.022	0.0329527		0.022	0.0244444		0.022	0.0187788		0.022	0.0407925
																				0.024375	0.0204034		0.024375	0.0167394		0.0220125	0.0114851		0.0220125	0.0126248		0.0220125	0.0328957		0.0220125	0.00103146		0.0220125	0.0328957		0.0220125	0.0244476		0.0220125	0.0188408		0.0220125	0.0408193
																				0.0244	0.0203868		0.0244	0.0167108		0.022025	0.0114833		0.022025	0.0126369		0.022025	0.032819		0.022025	0.00109459		0.022025	0.032819		0.022025	0.0244928		0.022025	0.0188594		0.022025	0.0408505
																				0.0244375	0.0203116		0.0244375	0.0165799		0.0220375	0.0115273		0.0220375	0.0126763		0.0220375	0.0327303		0.0220375	0.00113941		0.0220375	0.0327303		0.0220375	0.0244121		0.0220375	0.0188774		0.0220375	0.0408594
																				0.0244625	0.0205617		0.0244625	0.0165513		0.02205	0.0114912		0.02205	0.0127193		0.02205	0.0327215		0.02205	0.00116488		0.02205	0.0327215		0.02205	0.0244143		0.02205	0.0187899		0.02205	0.0407969
																				0.0244875	0.0206366		0.0244875	0.0164914		0.0220625	0.0112927		0.0220625	0.0128239		0.0220625	0.0327861		0.0220625	0.0012158		0.0220625	0.0327861		0.0220625	0.0244981		0.0220625	0.0187427		0.0220625	0.0408148
																				0.0245125	0.0205483		0.0245125	0.0164485		0.022075	0.0111213		0.022075	0.0127522		0.022075	0.032785		0.022075	0.00118626		0.022075	0.032785		0.022075	0.0245003		0.022075	0.0186849		0.022075	0.040846
																				0.02455	0.020463		0.02455	0.0166738		0.0220875	0.0110135		0.0220875	0.0126335		0.0220875	0.0327686		0.0220875	0.00110581		0.0220875	0.0327686		0.0220875	0.0244207		0.0220875	0.0186621		0.0220875	0.0408505
																				0.024575	0.0204189		0.024575	0.0167866		0.0221	0.0110271		0.0221	0.0126101		0.0221	0.032854		0.0221	0.00110884		0.0221	0.032854		0.0221	0.0243101		0.0221	0.0186478		0.0221	0.0408683
																				0.0246	0.0204419		0.0246	0.0167659		0.0221125	0.0111226		0.0221125	0.0126198		0.0221125	0.0330064		0.0221125	0.00105486		0.0221125	0.0330064		0.0221125	0.0241736		0.0221125	0.0186197		0.0221125	0.0408639
																				0.024625	0.0203189		0.024625	0.0167002		0.022125	0.0111788		0.022125	0.0126529		0.022125	0.0330206		0.022125	0.000939823		0.022125	0.0330206		0.022125	0.0240899		0.022125	0.0187045		0.022125	0.0408371
																				0.0246625	0.0205725		0.0246625	0.016571		0.0221375	0.0112073		0.0221375	0.0125802		0.0221375	0.0330535		0.0221375	0.000969346		0.0221375	0.0330535		0.0221375	0.0241049		0.0221375	0.0188403		0.0221375	0.0408683
																				0.0246875	0.0206253		0.0246875	0.0165152		0.02215	0.0112144		0.02215	0.0125665		0.02215	0.0330327		0.02215	0.00105793		0.02215	0.0330327		0.02215	0.0241801		0.02215	0.01888		0.02215	0.0407925
																				0.0247125	0.0206419		0.0247125	0.0165931		0.0221625	0.0112895		0.0221625	0.0125169		0.0221625	0.0329844		0.0221625	0.00112413		0.0221625	0.0329844		0.0221625	0.0242027		0.0221625	0.0188679		0.0221625	0.0406497
																				0.0247375	0.0205553		0.0247375	0.0166265		0.022175	0.0113403		0.022175	0.0125172		0.022175	0.0330272		0.022175	0.00111497		0.022175	0.0330272		0.022175	0.0242155		0.022175	0.0187788		0.022175	0.0406006
																				0.024775	0.0204484		0.024775	0.0165685		0.0221875	0.0113246		0.0221875	0.0125586		0.0221875	0.0329943		0.0221875	0.00113228		0.0221875	0.0329943		0.0221875	0.0242059		0.0221875	0.0187703		0.0221875	0.0406586
																				0.0248	0.0203489		0.0248	0.0166122		0.0222	0.0113283		0.0222	0.0125846		0.0222	0.0329439		0.0222	0.00114756		0.0222	0.0329439		0.0222	0.0243004		0.0222	0.018775		0.0222	0.0407791
																				0.024825	0.0204526		0.024825	0.0166419		0.0222125	0.0113662		0.0222125	0.0127146		0.0222125	0.0329384		0.0222125	0.00112413		0.0222125	0.0329384		0.0222125	0.0244272		0.0222125	0.0186706		0.0222125	0.0409398
																				0.0248625	0.0207529		0.0248625	0.0166081		0.022225	0.0113885		0.022225	0.0128678		0.022225	0.0329735		0.022225	0.00112719		0.022225	0.0329735		0.022225	0.0245078		0.022225	0.0186573		0.022225	0.0409398
																				0.0248875	0.020651		0.0248875	0.0166647		0.0222375	0.0113087		0.0222375	0.0128284		0.0222375	0.0330261		0.0222375	0.00117404		0.0222375	0.0330261		0.0222375	0.0245873		0.0222375	0.0186965		0.0222375	0.0408505
																				0.0249125	0.020536		0.0249125	0.0166207		0.02225	0.0112791		0.02225	0.0126844		0.02225	0.033002		0.02225	0.00119644		0.02225	0.033002		0.02225	0.0246347		0.02225	0.0187973		0.02225	0.0407479
																				0.0249375	0.0205622		0.0249375	0.0164411		0.0222625	0.0113267		0.0222625	0.0126075		0.0222625	0.032945		0.0222625	0.00123821		0.0222625	0.032945		0.0222625	0.0246927		0.0222625	0.0188907		0.0222625	0.0406898
																				0.024975	0.020605		0.024975	0.0164699		0.022275	0.0114144		0.022275	0.0126855		0.022275	0.0329899		0.022275	0.00132684		0.022275	0.0329899		0.022275	0.024697		0.022275	0.0189198		0.022275	0.0405962
[truncated: 8,218 more rows]
[truncated: 14 more columns]

## Sheet: Fig. 3F
	Oxidative half reaction vGalDHWT				Oxidative half reaction vGalDHA113G
[truncated: 10,003 more rows]

## Sheet: Fig. S5a
Salt inhibition analysis with NaCl using vGLDH in Potassium Phosphate buffer at pH 7.5
[truncated: 8 more rows]

[truncated: 41 more sheets: Fig. S5b, Fig. S6a, Fig. S6b, Fig. S6c, Fig. S7a, Fig. S7b, Fig. S7c, Fig. S8a, Fig. S8b, Fig. S8c, Fig. S9a, Fig. S9b, Fig. S9c, Fig. S10a, Fig. S10b, Fig. S10c, Fig. S11a, Fig. S11b, Fig. S11c, Fig. S12a …]
